# Supplementary material for: Bis(2,2′-bi-1H-imidazole-κ2 N 3,N 3′)bis­(4-methyl­benzoato-κO)copper(II)
Source: Acta Crystallogr Sect E Struct Rep Online. 2009 Nov 4;65(Pt 12):m1498. doi: 10.1107/S1600536809044262 (PMC2972066; doi:10.1107/S1600536809044262)
Supplement: Supplementary file 1 [file e-65-m1498-sup1.cif]

##############################################################################
###                                                                        ###
###        Electronic paper (Acta Crystallographica Section E)             ###
###                                                                        ###
##############################################################################
#                                                                            #
# This CIF contains the data in a paper accepted for publication in Acta     #
# Crystallographica Section E. It conforms to the requirements of Notes      #
# for Authors for Section E, and has been peer reviewed under the auspices   #
# of the IUCr Commission on Journals.                                        #
#                                                                            #
# Full details of the Crystallographic Information File format               #
# are given in the paper "The Crystallographic Information File (CIF):       #
# a New Standard Archive File for Crystallography" by S. R. Hall, F. H.      #
# Allen and I. D. Brown [Acta Cryst. (1991), A47, 655-685].                  #
#                                                                            #
# The current version of the core CIF dictionary is obtainable from          #
# ftp://ftp.iucr.org/pub/cif_core.dic. The current version number is 2.4.    #
#                                                                            #
# Software is freely available for graphical display of the structure(s) in  #
# this CIF.  For information consult the CIF home page http://www.iucr.org/  #
# cif/home.html                                                              #
#                                                                            #
# This file may be used for bona fide research purposes within the           #
# scientific community so long as proper attribution is given to the journal # 
# article from which it was obtained.                                        #
#                                                                            #
##############################################################################
                                             
data_global
_audit_creation_method     'form.cif (version 2.0)'
_journal_data_validation_number     ?
_journal_date_recd_electronic     2009-10-05
_journal_date_accepted     2009-10-24
_journal_name_full     'Acta Crystallographica, Section E'
_journal_year     2009
_journal_volume     65
_journal_issue     12
_journal_page_first     m1498
_journal_page_last     m1498
_journal_paper_category     QM
_journal_coeditor_code     HB5128
loop_
    _publ_contact_author_name
    'Zhou, Hui'
_publ_contact_author_address
;
College of Chemistry and Chemical Engineering,
Henan University,
Kaifeng 475001,
People's Republic of China
;
_publ_contact_author_email     'zhouhui@163.com'
_publ_contact_author_fax     ?
_publ_contact_author_phone     ?
_publ_section_title
;\
Bis(2,2'-bi-1<i>H</i>-imidazole-\k^2^<i>N</i>^3^,<i>N</i>^3'^)bis(4-\
methylbenzoato-\k<i>O</i>)copper(II)
;
loop_
    _publ_author_name
    _publ_author_footnote
    _publ_author_address
    'Hui, Zhou' .
;
College of Chemistry and Chemical Engineering,
Henan University,
Kaifeng 475001,
People's Republic of China
;
_publ_section_synopsis     .
data_I
_audit_creation_method     SHELXL-97
_chemical_name_systematic
;
Bis(2,2'-bi-1<i>H</i>-imidazole-\k^2^<i>N</i>^3^,<i>N</i>^3'^)bis(4-
methylbenzoato-\k<i>O</i>)copper(II)
;
_chemical_name_common     ?
_chemical_formula_moiety     'C28 H26 Cu N8 O4'
_chemical_formula_sum     'C28 H26 Cu N8 O4'
_chemical_formula_iupac     '[Cu (C8 H7 O2)2 (C6 H6 N4)2]'
_chemical_formula_weight     602.11
_chemical_melting_point     ?
_symmetry_cell_setting     'Monoclinic'
_symmetry_space_group_name_H-M     'P 21/n'
_symmetry_space_group_name_Hall     '-P 2yn'
loop_
    _symmetry_equiv_pos_as_xyz
    'x, y, z'
    '-x+1/2, y+1/2, -z+1/2'
    '-x, -y, -z'
    'x-1/2, -y-1/2, z-1/2'
_cell_length_a     12.2839(9)
_cell_length_b     7.3150(5)
_cell_length_c     14.9755(11)
_cell_angle_alpha     90.00
_cell_angle_beta     93.6730(10)
_cell_angle_gamma     90.00
_cell_volume     1342.89(17)
_cell_formula_units_Z     2
_cell_measurement_reflns_used     1035
_cell_measurement_theta_min     2.73
_cell_measurement_theta_max     22.25
_cell_measurement_temperature     296(2)
_exptl_crystal_description     'block'
_exptl_crystal_colour     'blue'
_exptl_crystal_size_max     0.25
_exptl_crystal_size_mid     0.18
_exptl_crystal_size_min     0.15
_exptl_crystal_density_diffrn     1.489
_exptl_crystal_density_meas     ?
_exptl_crystal_density_method     'not measured'
_exptl_crystal_F_000     622
_exptl_absorpt_coefficient_mu     0.865
_exptl_absorpt_correction_type     'multi-scan'
_exptl_absorpt_process_details     '(SADABS; Bruker, 2001)'
_exptl_absorpt_correction_T_min     0.813
_exptl_absorpt_correction_T_max     0.881
_exptl_special_details
;
;
_diffrn_ambient_temperature     296(2)
_diffrn_radiation_type     MoK\a
_diffrn_radiation_wavelength     0.71073
_diffrn_radiation_source     'fine-focus sealed tube'
_diffrn_radiation_monochromator     graphite
_diffrn_measurement_device_type     'Bruker SMART APEX CCD'
_diffrn_measurement_method     '0.3\% wide \w exposures'
_diffrn_detector_area_resol_mean     ?
_diffrn_reflns_number     6459
_diffrn_reflns_av_R_equivalents     0.0432
_diffrn_reflns_av_sigmaI/netI     0.0578
_diffrn_reflns_theta_min     2.08
_diffrn_reflns_theta_max     26.00
_diffrn_reflns_theta_full     26.00
_diffrn_measured_fraction_theta_max     0.991
_diffrn_measured_fraction_theta_full     0.991
_diffrn_reflns_limit_h_min     -13
_diffrn_reflns_limit_h_max     15
_diffrn_reflns_limit_k_min     -8
_diffrn_reflns_limit_k_max     9
_diffrn_reflns_limit_l_min     -18
_diffrn_reflns_limit_l_max     10
_diffrn_standards_number     ?
_diffrn_standards_interval_count     ?
_diffrn_standards_interval_time     ?
_diffrn_standards_decay_%     ?
_refine_special_details
;
Refinement of <i>F</i>^2^ against ALL reflections. The weighted <i>R</i>-factor
<i>wR</i> and goodness of fit <i>S</i> are based on <i>F</i>^2^, conventional
<i>R</i>-factors <i>R</i> are based on <i>F</i>, with <i>F</i> set to zero for
negative <i>F</i>^2^. The threshold expression of <i>F</i>^2^ >
\s(<i>F</i>^2^) is used only for calculating <i>R</i>-factors(gt) <i>etc</i>.
and is not relevant to the choice of reflections for refinement.
<i>R</i>-factors based on <i>F</i>^2^ are statistically about twice as large
as those based on <i>F</i>, and <i>R</i>- factors based on ALL data will be
even larger.
;
_reflns_number_total     2611
_reflns_number_gt     1807
_reflns_threshold_expression     'I>2\s(I)'
_refine_ls_structure_factor_coef     Fsqd
_refine_ls_matrix_type     full
_refine_ls_R_factor_all     0.0740
_refine_ls_R_factor_gt     0.0446
_refine_ls_wR_factor_gt     0.0936
_refine_ls_wR_factor_ref     0.1040
_refine_ls_goodness_of_fit_ref     1.020
_refine_ls_restrained_S_all     1.019
_refine_ls_number_reflns     2611
_refine_ls_number_parameters     196
_refine_ls_number_restraints     2
_refine_ls_hydrogen_treatment     mixed
_refine_ls_weighting_scheme     calc
_refine_ls_weighting_details
         'calc w=1/[\s^2^(Fo^2^)+(0.0405P)^2^+0.3050P] where P=(Fo^2^+2Fc^2^)/3'
_atom_sites_solution_hydrogens     geom
_atom_sites_solution_primary     direct
_atom_sites_solution_secondary     difmap
_refine_ls_shift/su_max     0.000
_refine_ls_shift/su_mean     0.000
_refine_diff_density_max     0.262
_refine_diff_density_min     -0.290
_refine_ls_extinction_method     none
_refine_ls_extinction_coef     ?
loop_
    _atom_type_symbol
    _atom_type_description
    _atom_type_scat_dispersion_real
    _atom_type_scat_dispersion_imag
    _atom_type_scat_source
    'C' 'C' 0.0033 0.0016
                         'International Tables Vol C Tables 4.2.6.8 and 6.1.1.4'
    'H' 'H' 0.0000 0.0000
                         'International Tables Vol C Tables 4.2.6.8 and 6.1.1.4'
    'N' 'N' 0.0061 0.0033
                         'International Tables Vol C Tables 4.2.6.8 and 6.1.1.4'
    'O' 'O' 0.0106 0.0060
                         'International Tables Vol C Tables 4.2.6.8 and 6.1.1.4'
    'Cu' 'Cu' 0.3201 1.2651
                         'International Tables Vol C Tables 4.2.6.8 and 6.1.1.4'
_computing_data_collection     'SMART (Bruker, 2001)'
_computing_cell_refinement     'SAINT (Bruker, 2001)'
_computing_data_reduction     'SAINT (Bruker, 2001)'
_computing_structure_solution     'SHELXS97 (Sheldrick, 2008)'
_computing_structure_refinement     'SHELXL97 (Sheldrick, 2008)'
_computing_molecular_graphics     'PLATON (Spek, 2009)'
_computing_publication_material     'PLATON (Spek, 2009)'
loop_
    _atom_site_type_symbol
    _atom_site_label
    _atom_site_fract_x
    _atom_site_fract_y
    _atom_site_fract_z
    _atom_site_U_iso_or_equiv
    _atom_site_adp_type
    _atom_site_calc_flag
    _atom_site_refinement_flags
    _atom_site_occupancy
    _atom_site_disorder_assembly
    _atom_site_disorder_group
    Cu Cu1 1.0000 1.0000 0.0000 0.03766(19) Uani d S 1 . .
    N N1 0.89630(18) 0.7883(3) 0.01223(16) 0.0349(6) Uani d . 1 . .
    N N2 0.8736(2) 0.5161(3) 0.07173(18) 0.0397(6) Uani d D 1 . .
    H H2A 0.895(3) 0.410(3) 0.096(2) 0.067(11) Uiso d D 1 . .
    N N3 1.09622(18) 0.8469(3) 0.08419(16) 0.0347(6) Uani d . 1 . .
    N N4 1.1064(2) 0.5980(4) 0.16805(17) 0.0408(6) Uani d D 1 . .
    H H4A 1.087(2) 0.494(3) 0.193(2) 0.053(10) Uiso d D 1 . .
    C C9 0.7954(2) 0.7212(4) -0.0174(2) 0.0417(8) Uani d . 1 . .
    H H9 0.7454 0.7807 -0.0565 0.050 Uiso calc R 1 . .
    C C10 0.7809(2) 0.5549(4) 0.0195(2) 0.0450(8) Uani d . 1 . .
    H H10 0.7195 0.4809 0.0110 0.054 Uiso calc R 1 . .
    C C11 0.9395(2) 0.6593(4) 0.06569(19) 0.0333(7) Uani d . 1 . .
    C C12 1.0464(2) 0.6939(4) 0.10720(19) 0.0342(7) Uani d . 1 . .
    C C13 1.2008(2) 0.6939(4) 0.1851(2) 0.0478(8) Uani d . 1 . .
    H H13 1.2587 0.6610 0.2249 0.057 Uiso calc R 1 . .
    C C14 1.1944(2) 0.8452(4) 0.1337(2) 0.0420(8) Uani d . 1 . .
    H H14 1.2481 0.9346 0.1320 0.050 Uiso calc R 1 . .
    O O1 1.05155(19) 1.2894(3) 0.24540(17) 0.0673(8) Uani d . 1 . .
    O O2 0.93115(18) 1.1925(3) 0.13825(16) 0.0527(6) Uani d . 1 . .
    C C1 0.9823(3) 1.1777(4) 0.2138(2) 0.0444(8) Uani d . 1 . .
    C C2 0.9573(2) 1.0140(4) 0.2697(2) 0.0379(7) Uani d . 1 . .
    C C3 0.8761(2) 0.8939(4) 0.2408(2) 0.0415(8) Uani d . 1 . .
    H H3 0.8384 0.9127 0.1857 0.050 Uiso calc R 1 . .
    C C4 0.8499(3) 0.7468(5) 0.2923(2) 0.0500(9) Uani d . 1 . .
    H H4 0.7947 0.6676 0.2715 0.060 Uiso calc R 1 . .
    C C5 0.9039(3) 0.7145(5) 0.3741(2) 0.0506(9) Uani d . 1 . .
    C C6 0.9860(3) 0.8328(5) 0.4026(2) 0.0566(10) Uani d . 1 . .
    H H6 1.0242 0.8122 0.4573 0.068 Uiso calc R 1 . .
    C C7 1.0128(3) 0.9816(4) 0.3515(2) 0.0507(9) Uani d . 1 . .
    H H7 1.0683 1.0602 0.3722 0.061 Uiso calc R 1 . .
    C C8 0.8718(3) 0.5549(6) 0.4308(3) 0.0838(14) Uani d . 1 . .
    H H8A 0.8992 0.4436 0.4067 0.126 Uiso calc R 1 . .
    H H8B 0.7937 0.5485 0.4307 0.126 Uiso calc R 1 . .
    H H8C 0.9021 0.5710 0.4910 0.126 Uiso calc R 1 . .
loop_
    _atom_site_aniso_label
    _atom_site_aniso_U_11
    _atom_site_aniso_U_22
    _atom_site_aniso_U_33
    _atom_site_aniso_U_12
    _atom_site_aniso_U_13
    _atom_site_aniso_U_23
    Cu1 0.0373(3) 0.0273(3) 0.0474(4) -0.0028(2) -0.0042(2) 0.0112(2)
    N1 0.0373(13) 0.0266(13) 0.0404(15) 0.0007(11) -0.0007(11) 0.0035(11)
    N2 0.0399(14) 0.0276(15) 0.0512(16) -0.0012(12) -0.0003(13) 0.0073(12)
    N3 0.0383(13) 0.0242(13) 0.0411(15) -0.0033(11) -0.0010(12) 0.0036(11)
    N4 0.0411(15) 0.0313(15) 0.0488(17) -0.0016(12) -0.0071(13) 0.0134(13)
    C9 0.0405(17) 0.0315(17) 0.052(2) 0.0030(14) -0.0065(15) 0.0054(14)
    C10 0.0370(17) 0.0360(18) 0.061(2) -0.0050(14) -0.0052(16) 0.0028(16)
    C11 0.0381(16) 0.0254(16) 0.0364(17) -0.0013(13) 0.0039(14) 0.0040(13)
    C12 0.0375(16) 0.0270(16) 0.0378(18) 0.0013(13) 0.0007(14) 0.0005(13)
    C13 0.0412(18) 0.046(2) 0.054(2) -0.0018(15) -0.0124(16) 0.0117(17)
    C14 0.0429(18) 0.0359(18) 0.046(2) -0.0071(14) -0.0050(16) 0.0042(15)
    O1 0.0665(16) 0.0519(16) 0.0802(19) -0.0196(13) -0.0211(14) 0.0323(14)
    O2 0.0590(14) 0.0433(14) 0.0549(15) -0.0006(11) -0.0050(12) 0.0187(11)
    C1 0.0415(18) 0.0378(19) 0.054(2) 0.0051(15) 0.0002(17) 0.0120(16)
    C2 0.0374(16) 0.0327(17) 0.0437(19) 0.0052(14) 0.0023(14) 0.0073(14)
    C3 0.0453(18) 0.0395(19) 0.0392(19) 0.0028(15) -0.0010(15) 0.0092(15)
    C4 0.0507(19) 0.0427(19) 0.056(2) -0.0127(16) -0.0030(17) 0.0077(17)
    C5 0.0470(19) 0.044(2) 0.060(2) -0.0069(16) 0.0045(17) 0.0199(17)
    C6 0.057(2) 0.058(2) 0.053(2) -0.0043(18) -0.0108(18) 0.0261(18)
    C7 0.0451(18) 0.050(2) 0.055(2) -0.0119(16) -0.0118(16) 0.0160(17)
    C8 0.085(3) 0.078(3) 0.086(3) -0.029(2) -0.010(2) 0.045(3)
_geom_special_details
;
All e.s.d.'s (except the e.s.d. in the dihedral angle between two l.s. planes)
are estimated using the full covariance matrix. The cell e.s.d.'s are taken
into account individually in the estimation of e.s.d.'s in distances, angles
and torsion angles; correlations between e.s.d.'s in cell parameters are only
used when they are defined by crystal symmetry. An approximate (isotropic)
treatment of cell e.s.d.'s is used for estimating e.s.d.'s involving l.s.
planes.
;
loop_
    _geom_bond_atom_site_label_1
    _geom_bond_atom_site_label_2
    _geom_bond_site_symmetry_2
    _geom_bond_distance
    _geom_bond_publ_flag
    Cu1 N3 3_775 2.012(2) ?
    Cu1 N3 . 2.012(2) y
    Cu1 N1 3_775 2.021(2) ?
    Cu1 N1 . 2.021(2) y
    Cu1 O2 . 2.685(2) y
    Cu1 O2 3_775 2.685(2) ?
    N1 C11 . 1.326(3) ?
    N1 C9 . 1.380(3) ?
    N2 C11 . 1.331(3) ?
    N2 C10 . 1.370(4) ?
    N2 H2A . 0.894(10) ?
    N3 C12 . 1.332(3) ?
    N3 C14 . 1.375(4) ?
    N4 C12 . 1.334(3) ?
    N4 C13 . 1.365(4) ?
    N4 H4A . 0.890(10) ?
    C9 C10 . 1.353(4) ?
    C9 H9 . 0.9300 ?
    C10 H10 . 0.9300 ?
    C11 C12 . 1.439(4) ?
    C13 C14 . 1.347(4) ?
    C13 H13 . 0.9300 ?
    C14 H14 . 0.9300 ?
    O1 C1 . 1.251(4) ?
    O2 C1 . 1.263(4) ?
    C1 C2 . 1.504(4) ?
    C2 C3 . 1.378(4) ?
    C2 C7 . 1.384(4) ?
    C3 C4 . 1.374(4) ?
    C3 H3 . 0.9300 ?
    C4 C5 . 1.375(4) ?
    C4 H4 . 0.9300 ?
    C5 C6 . 1.376(5) ?
    C5 C8 . 1.510(4) ?
    C6 C7 . 1.382(4) ?
    C6 H6 . 0.9300 ?
    C7 H7 . 0.9300 ?
    C8 H8A . 0.9600 ?
    C8 H8B . 0.9600 ?
    C8 H8C . 0.9600 ?
loop_
    _geom_angle_atom_site_label_1
    _geom_angle_atom_site_label_2
    _geom_angle_atom_site_label_3
    _geom_angle_site_symmetry_1
    _geom_angle_site_symmetry_3
    _geom_angle
    _geom_angle_publ_flag
    N3 Cu1 N3 3_775 . 180.0 ?
    N3 Cu1 N1 3_775 3_775 82.25(9) ?
    N3 Cu1 N1 . 3_775 97.75(9) ?
    N3 Cu1 N1 3_775 . 97.75(9) ?
    N3 Cu1 N1 . . 82.25(9) ?
    N1 Cu1 N1 3_775 . 180.0 ?
    C11 N1 C9 . . 104.9(2) ?
    C11 N1 Cu1 . . 111.68(18) ?
    C9 N1 Cu1 . . 143.3(2) ?
    C11 N2 C10 . . 106.6(3) ?
    C11 N2 H2A . . 123(2) ?
    C10 N2 H2A . . 129(2) ?
    C12 N3 C14 . . 104.7(2) ?
    C12 N3 Cu1 . . 111.65(18) ?
    C14 N3 Cu1 . . 143.40(19) ?
    C12 N4 C13 . . 106.5(2) ?
    C12 N4 H4A . . 126(2) ?
    C13 N4 H4A . . 128(2) ?
    C10 C9 N1 . . 109.2(3) ?
    C10 C9 H9 . . 125.4 ?
    N1 C9 H9 . . 125.4 ?
    C9 C10 N2 . . 107.0(3) ?
    C9 C10 H10 . . 126.5 ?
    N2 C10 H10 . . 126.5 ?
    N1 C11 N2 . . 112.3(3) ?
    N1 C11 C12 . . 117.1(2) ?
    N2 C11 C12 . . 130.6(3) ?
    N3 C12 N4 . . 112.1(2) ?
    N3 C12 C11 . . 117.2(3) ?
    N4 C12 C11 . . 130.7(3) ?
    C14 C13 N4 . . 107.3(3) ?
    C14 C13 H13 . . 126.3 ?
    N4 C13 H13 . . 126.3 ?
    C13 C14 N3 . . 109.4(3) ?
    C13 C14 H14 . . 125.3 ?
    N3 C14 H14 . . 125.3 ?
    O1 C1 O2 . . 124.8(3) ?
    O1 C1 C2 . . 117.9(3) ?
    O2 C1 C2 . . 117.3(3) ?
    C3 C2 C7 . . 118.3(3) ?
    C3 C2 C1 . . 120.1(3) ?
    C7 C2 C1 . . 121.5(3) ?
    C4 C3 C2 . . 120.9(3) ?
    C4 C3 H3 . . 119.5 ?
    C2 C3 H3 . . 119.5 ?
    C3 C4 C5 . . 121.2(3) ?
    C3 C4 H4 . . 119.4 ?
    C5 C4 H4 . . 119.4 ?
    C4 C5 C6 . . 118.0(3) ?
    C4 C5 C8 . . 120.3(3) ?
    C6 C5 C8 . . 121.6(3) ?
    C5 C6 C7 . . 121.3(3) ?
    C5 C6 H6 . . 119.4 ?
    C7 C6 H6 . . 119.4 ?
    C6 C7 C2 . . 120.2(3) ?
    C6 C7 H7 . . 119.9 ?
    C2 C7 H7 . . 119.9 ?
    C5 C8 H8A . . 109.5 ?
    C5 C8 H8B . . 109.5 ?
    H8A C8 H8B . . 109.5 ?
    C5 C8 H8C . . 109.5 ?
    H8A C8 H8C . . 109.5 ?
    H8B C8 H8C . . 109.5 ?
loop_
    _geom_hbond_atom_site_label_D
    _geom_hbond_atom_site_label_H
    _geom_hbond_atom_site_label_A
    _geom_hbond_site_symmetry_A
    _geom_hbond_distance_DH
    _geom_hbond_distance_HA
    _geom_hbond_distance_DA
    _geom_hbond_angle_DHA
    N4 H4A O1 1_545 0.890(10) 1.755(11) 2.644(3) 178(3)
    N2 H2A O2 1_545 0.894(10) 1.755(11) 2.647(3) 176(3)
