# Supplementary material for: Bis(2,2′-bi-1H-imidazole-κ2 N 3,N 3′)bis­(4-methyl­benzoato-κO)copper(II)
Source: Acta Crystallogr Sect E Struct Rep Online. 2009 Nov 4;65(Pt 12):m1498. doi: 10.1107/S1600536809044262 (PMC2972066; doi:10.1107/S1600536809044262)
Supplement: Supplementary file 2 [file e-65-m1498-Isup2.hkl]

# 
# h,k,l, Fc-squared, Fo-squared, sigma(Fo-squared) and status flag 
# 
data_I
_shelx_title ' ZL in P2(1)/n' 
_shelx_refln_list_code          4 
_shelx_F_calc_maximum      182.32 
_exptl_crystal_F_000       622.00 
_reflns_d_resolution_high  0.8107 
 
loop_ 
 _symmetry_equiv_pos_as_xyz 
 'x, y, z' 
 '-x+1/2, y+1/2, -z+1/2' 
 '-x, -y, -z' 
 'x-1/2, -y-1/2, z-1/2' 
 
_cell_length_a    12.2839 
_cell_length_b     7.3150 
_cell_length_c    14.9755 
_cell_angle_alpha  90.000 
_cell_angle_beta   93.673 
_cell_angle_gamma  90.000 
 
_shelx_F_squared_multiplier     1.000 
 
loop_ 
 _refln_index_h 
 _refln_index_k 
 _refln_index_l 
 _refln_F_squared_calc 
 _refln_F_squared_meas 
 _refln_F_squared_sigma 
 _refln_observed_status 
   2   0   0    22414.66    23138.26    667.05 o 
   4   0   0      227.17      223.87     10.74 o 
   6   0   0       19.78        1.65      3.69 o 
   8   0   0      809.09      831.52     25.01 o 
  10   0   0     1466.52     1408.62     69.51 o 
  12   0   0        9.08       23.18     18.90 o 
  14   0   0       72.30       73.37     28.80 o 
   1   1   0     4870.46     4821.79     77.57 o 
   2   1   0     1354.90     1387.48     23.81 o 
   3   1   0    12830.48    12506.50    356.40 o 
   4   1   0       31.71       25.82      3.54 o 
   5   1   0     4777.44     4670.36     58.61 o 
   6   1   0      383.78      418.04     12.82 o 
   7   1   0     1772.13     1848.66     28.10 o 
   8   1   0        2.59        0.00      3.60 o 
   9   1   0      302.48      346.80     16.18 o 
  10   1   0       34.25       37.18      8.45 o 
  11   1   0      747.00      782.56     29.93 o 
  12   1   0       60.15       69.96     17.66 o 
  13   1   0      153.94      159.56     24.63 o 
  14   1   0        0.01        0.00     12.80 o 
  15   1   0       33.55       57.69     19.59 o 
   0   2   0      518.92      695.01     26.68 o 
   1   2   0      853.10      927.98     33.10 o 
   2   2   0      730.00      664.00     14.60 o 
   3   2   0      145.30      202.17     12.87 o 
   4   2   0     1360.37     1297.54     29.43 o 
   5   2   0      900.61      895.42     26.92 o 
   6   2   0     2306.92     2214.92     44.10 o 
   7   2   0      240.89      231.97     15.49 o 
   8   2   0     3002.03     2957.46     49.43 o 
   9   2   0       62.51       58.80      9.11 o 
  10   2   0      188.33      187.33     16.24 o 
  11   2   0       22.21       25.86      8.47 o 
  12   2   0       79.97       86.52     17.87 o 
  13   2   0        3.90       21.32     20.73 o 
  14   2   0       73.03       51.52     18.77 o 
   1   3   0      803.81      797.03     46.82 o 
   2   3   0      477.14      511.31     14.98 o 
   3   3   0     4602.98     4815.42     70.01 o 
   4   3   0      215.64      236.10     35.16 o 
   5   3   0     3148.93     3337.89     72.24 o 
   6   3   0       36.92       49.62      8.62 o 
   7   3   0      131.73      103.36     11.81 o 
   8   3   0       30.86       27.34      8.85 o 
   9   3   0        5.88        6.91      6.26 o 
  10   3   0       20.77        9.57      7.23 o 
  11   3   0       18.59       13.66      7.85 o 
  12   3   0      105.86      102.09     13.58 o 
  13   3   0       56.64       39.16     13.68 o 
  14   3   0       22.94       24.59     36.88 o 
   0   4   0     3706.58     3615.00    101.88 o 
   1   4   0       20.55       16.07      5.17 o 
   2   4   0     1482.77     1447.06     31.40 o 
   3   4   0      917.40      969.16     24.17 o 
   4   4   0     1141.90     1029.09     35.53 o 
   5   4   0      101.32       90.80     13.64 o 
   6   4   0      898.72      847.39     34.38 o 
   7   4   0        1.90        0.00     14.03 o 
   8   4   0      417.21      368.69     27.86 o 
   9   4   0      160.05      149.93     20.16 o 
  10   4   0      100.41       94.02     14.76 o 
  11   4   0       29.78       14.88      8.80 o 
  12   4   0       40.95       64.92     12.37 o 
  13   4   0        1.11       10.63     10.35 o 
   1   5   0     1271.26     1195.11     30.99 o 
   2   5   0     1053.28     1103.45     29.42 o 
   3   5   0     1984.14     1972.75     54.91 o 
   4   5   0      151.63      172.33     39.40 o 
   5   5   0      448.85      464.41     28.92 o 
   6   5   0       25.70       24.78     10.67 o 
   7   5   0      612.83      631.80     34.32 o 
   8   5   0      211.74      220.86     52.41 o 
   9   5   0      420.39      416.70     37.22 o 
  10   5   0        2.53        0.00      8.94 o 
  11   5   0      401.10      378.22     48.33 o 
  12   5   0        4.41        2.80     10.95 o 
   0   6   0     2185.41     2230.77     74.97 o 
   1   6   0      144.34      128.62     13.44 o 
   2   6   0     2035.31     1990.28     64.98 o 
   3   6   0       84.81       50.15     12.69 o 
   4   6   0     1252.49     1330.18     48.94 o 
   5   6   0       19.93        9.59     11.27 o 
   6   6   0      344.52      340.07     28.90 o 
   7   6   0        0.82       16.80     11.43 o 
   8   6   0       49.35       55.06     15.17 o 
   9   6   0       50.57       66.51     17.74 o 
  10   6   0      129.62      129.43     17.89 o 
  11   6   0       22.61       21.38     12.29 o 
   1   7   0      889.44      961.90     34.20 o 
   2   7   0       38.14       32.25     13.00 o 
   3   7   0      239.55      196.38     22.87 o 
   4   7   0        1.25        6.21     11.05 o 
   5   7   0      683.39      799.65     42.14 o 
   6   7   0       75.48       33.61     15.06 o 
   7   7   0       26.45       29.51     15.56 o 
   8   7   0       48.39       42.60     18.18 o 
   9   7   0      146.79      162.59     30.06 o 
   0   8   0       48.15       24.95     22.20 o 
   1   8   0      129.98      126.94     22.12 o 
   2   8   0      106.70      116.87     21.05 o 
   3   8   0      195.19      180.93     26.65 o 
   4   8   0       11.63        2.99     13.56 o 
   5   8   0        0.42        0.00     11.51 o 
   6   8   0      195.67      227.48     29.13 o 
   1   9   0       58.31      109.87     26.42 o 
 -15   0   1       45.56       28.84     24.82 o 
 -13   0   1       31.13       60.00     23.54 o 
 -11   0   1      345.42      314.46     39.92 o 
  -9   0   1      127.42      118.48     12.03 o 
  -7   0   1       72.81      107.39     12.29 o 
  -5   0   1     1662.10     1569.52     28.15 o 
  -3   0   1     2445.35     2726.44     49.29 o 
  -1   0   1    14600.51    14727.69    310.70 o 
   1   0   1    19254.81    18953.71    397.71 o 
   3   0   1     1775.61     1700.86     27.33 o 
   5   0   1       17.12       45.40      5.82 o 
   7   0   1      335.80      393.92     15.19 o 
   9   0   1     2548.70     2716.36     64.06 o 
  11   0   1       60.19       58.92     21.28 o 
  13   0   1        3.65        0.00     17.49 o 
  15   0   1      152.37      141.67     35.87 o 
 -15   1   1        1.35        0.00     20.03 o 
 -14   1   1       66.77       81.48     35.59 o 
 -13   1   1       97.18      108.17     20.60 o 
 -12   1   1      391.51      362.45     32.11 o 
 -11   1   1       15.03        8.32      8.43 o 
 -10   1   1      310.09      312.45     16.61 o 
  -9   1   1      180.15      158.24     11.57 o 
  -8   1   1      237.01      198.64     15.56 o 
  -7   1   1        3.78        3.16      5.60 o 
  -6   1   1      370.27      314.46      9.91 o 
  -5   1   1      113.08      113.04      6.68 o 
  -3   1   1    11550.94    11848.23    129.42 o 
  -2   1   1      578.82      603.48     10.75 o 
  -1   1   1      267.39      217.06      5.54 o 
   1   1   1     1901.45     1851.30     51.54 o 
   2   1   1     3868.53     3888.10     45.65 o 
   3   1   1     1058.54     1093.25     15.74 o 
   4   1   1     1957.26     1877.05     25.03 o 
   5   1   1        0.01        1.77      2.74 o 
   6   1   1     1516.48     1507.80     23.63 o 
   7   1   1      147.02      148.60      8.27 o 
   8   1   1      784.17      816.38     18.23 o 
   9   1   1      185.35      184.13     12.89 o 
  10   1   1      621.07      610.23     21.30 o 
  11   1   1       12.87       16.23      7.80 o 
  12   1   1      462.66      487.25     35.30 o 
  13   1   1        0.12        0.00     14.40 o 
  14   1   1       10.64        1.11     12.77 o 
 -14   2   1        1.83        4.01     14.75 o 
 -13   2   1      579.95      637.81     42.67 o 
 -12   2   1        7.77       13.96     10.06 o 
 -11   2   1       58.36       72.62     11.47 o 
 -10   2   1       14.67        6.16      6.60 o 
  -9   2   1      687.97      711.60     27.81 o 
  -8   2   1       90.53       91.08     12.45 o 
  -7   2   1     1362.22     1308.23     41.43 o 
  -6   2   1      162.27      159.85     12.40 o 
  -5   2   1      477.44      411.95     16.18 o 
  -4   2   1       36.39       34.81      6.20 o 
  -3   2   1     1772.50     1598.53     27.63 o 
  -2   2   1      420.74      430.73     11.70 o 
  -1   2   1       32.17       71.17      9.44 o 
   0   2   1      400.15      418.40     14.34 o 
   1   2   1      569.13      486.07     13.25 o 
   2   2   1        3.94        4.17      3.59 o 
   3   2   1      971.36      964.75     18.77 o 
   4   2   1        1.56        0.00      3.37 o 
   5   2   1     2216.50     2212.55     42.33 o 
   6   2   1     1203.90     1403.68     28.36 o 
   7   2   1     3406.69     3562.00     54.70 o 
   8   2   1        0.77        0.00      4.89 o 
   9   2   1      694.66      683.36     22.09 o 
  10   2   1        5.19       11.16      7.04 o 
  11   2   1      232.38      219.77     16.53 o 
  12   2   1        7.32       13.17      8.56 o 
  13   2   1       31.61       30.05     16.32 o 
  14   2   1        0.04        2.05     13.38 o 
 -14   3   1      103.64       92.81     22.27 o 
 -13   3   1       40.70       23.16     12.38 o 
 -12   3   1      116.38      116.38     14.06 o 
 -11   3   1       38.37       35.65      9.25 o 
 -10   3   1      225.95      236.71     16.79 o 
  -9   3   1       98.49       70.21     12.21 o 
  -8   3   1      483.29      470.65     23.57 o 
  -7   3   1       42.70       43.60      8.91 o 
  -6   3   1     2478.97     2382.31     48.87 o 
  -5   3   1       20.95       26.88      7.10 o 
  -4   3   1     5538.43     5706.94     81.55 o 
  -3   3   1       15.60       22.07      6.54 o 
  -2   3   1     4016.45     4228.05     63.51 o 
  -1   3   1      253.92      276.33     17.75 o 
   0   3   1       99.48       81.92      8.99 o 
   1   3   1     1379.16     1456.72     42.52 o 
   2   3   1      677.12      690.00     17.68 o 
   3   3   1       72.31       68.03      7.08 o 
   4   3   1     2442.29     2562.81     41.96 o 
   5   3   1      551.79      498.72     23.05 o 
   6   3   1     1186.06     1241.53     39.62 o 
   7   3   1      134.19      161.08     14.51 o 
   8   3   1       18.99       15.27      6.52 o 
   9   3   1        2.01        6.98      6.58 o 
  10   3   1       19.51       10.22      6.98 o 
  11   3   1       28.51       24.99      9.27 o 
  12   3   1       51.19       77.36     12.44 o 
  13   3   1        1.53        5.05      9.37 o 
  14   3   1       93.15       61.12     20.26 o 
 -13   4   1       24.39       22.32     14.40 o 
 -12   4   1        2.92        0.00      8.27 o 
 -11   4   1       44.53       36.99     10.05 o 
 -10   4   1       35.90       28.45     10.37 o 
  -9   4   1      522.12      598.74     35.38 o 
  -8   4   1        0.26        0.00      8.28 o 
  -7   4   1     1036.38     1003.31     39.39 o 
  -6   4   1        3.32        2.70      8.21 o 
  -5   4   1     1751.04     1661.10     59.88 o 
  -4   4   1      151.74      163.40     16.33 o 
  -3   4   1      301.18      277.63     13.11 o 
  -2   4   1      112.86      114.34      9.56 o 
  -1   4   1      164.08      141.15     10.85 o 
   0   4   1       93.53      111.57     11.81 o 
   1   4   1     1767.07     1785.72     32.02 o 
   2   4   1       19.58       16.94      5.24 o 
   3   4   1     1177.03     1185.86     27.30 o 
   4   4   1        0.20        0.00      5.65 o 
   5   4   1      605.16      624.21     28.52 o 
   6   4   1       16.46        9.81      9.66 o 
   7   4   1      384.82      384.54     39.58 o 
   8   4   1       41.91       43.40     12.22 o 
   9   4   1      308.54      291.17     21.26 o 
  10   4   1       22.69       26.21     10.08 o 
  11   4   1       70.88       88.57     17.46 o 
  12   4   1        0.19        8.21     10.75 o 
  13   4   1       78.21      101.61     24.54 o 
 -12   5   1      343.53      281.77     29.21 o 
 -11   5   1       49.36       32.73     12.20 o 
 -10   5   1      489.65      478.24     50.38 o 
  -9   5   1        6.56        0.00      9.40 o 
  -8   5   1       71.78       92.70     19.62 o 
  -7   5   1      114.70      120.76     18.33 o 
  -6   5   1      589.14      508.09     46.59 o 
  -5   5   1        6.96        0.00      8.11 o 
  -4   5   1        3.31       12.84      8.64 o 
  -3   5   1       43.65       17.00     14.22 o 
  -2   5   1     1050.59     1061.25     28.99 o 
  -1   5   1      179.65      184.82     21.73 o 
   0   5   1      647.24      634.41     37.75 o 
   1   5   1      381.19      434.52     18.36 o 
   2   5   1      889.57      844.30     25.26 o 
   3   5   1        0.16        0.00      6.64 o 
   4   5   1      552.33      558.16     28.95 o 
   5   5   1       17.16       16.12      9.62 o 
   6   5   1     1307.22     1288.06     48.18 o 
   7   5   1      173.74      114.30     17.63 o 
   8   5   1      845.84      700.16     83.13 o 
   9   5   1       58.68       41.64     11.80 o 
  10   5   1      204.52      176.01     20.80 o 
  11   5   1      119.54       99.86     19.90 o 
  12   5   1      136.81      159.95     35.36 o 
 -11   6   1       57.02       48.22     17.94 o 
 -10   6   1       23.83       10.51     12.94 o 
  -9   6   1       20.76       35.41     14.97 o 
  -8   6   1        0.06       17.54     15.97 o 
  -7   6   1      117.41      133.17     20.00 o 
  -6   6   1       19.85       14.41     11.30 o 
  -5   6   1        9.07        4.47     12.28 o 
  -4   6   1      270.62      284.68     26.03 o 
  -3   6   1       44.80       69.18     13.96 o 
  -2   6   1       47.44       52.99     14.09 o 
  -1   6   1     1490.09     1504.08     38.95 o 
   0   6   1      257.71      275.85     20.76 o 
   1   6   1      821.72      876.71     28.42 o 
   2   6   1       37.26       30.09     22.56 o 
   3   6   1      617.06      629.15     61.34 o 
   4   6   1       40.50       20.71     19.08 o 
   5   6   1      378.56      369.86     28.75 o 
   6   6   1       35.97       26.57     12.45 o 
   7   6   1      166.06      169.42     37.86 o 
   8   6   1        0.27        5.04     11.85 o 
   9   6   1       75.02       65.99     14.07 o 
  10   6   1        1.25        0.00      9.32 o 
  11   6   1       46.16       56.04     14.88 o 
  -9   7   1        1.23        0.00     29.95 o 
  -8   7   1        5.34        2.93     12.98 o 
  -7   7   1      103.88       70.67     32.29 o 
  -6   7   1      358.97      340.68     31.92 o 
  -5   7   1        0.37        0.00     10.89 o 
  -4   7   1      634.56      670.02     39.73 o 
  -3   7   1        0.37        4.54     10.33 o 
  -2   7   1      236.11      220.73     59.51 o 
  -1   7   1       37.98       21.73     11.29 o 
   0   7   1      226.93      206.82     15.87 o 
   1   7   1       46.75       54.32     11.70 o 
   2   7   1        9.03        6.41     10.89 o 
   3   7   1        0.06        8.05     10.84 o 
   4   7   1      485.63      533.16     35.38 o 
   5   7   1       80.70       59.66     18.05 o 
   6   7   1      126.19      101.44     20.93 o 
   7   7   1        2.07        0.00     12.04 o 
   8   7   1       55.52       65.55     18.51 o 
   9   7   1        3.97        3.53     11.77 o 
  -7   8   1      133.38      119.05     23.72 o 
  -6   8   1        5.67       11.79     14.18 o 
  -5   8   1       87.62      120.58     22.69 o 
  -4   8   1      117.05      105.82     21.52 o 
  -3   8   1       95.01      117.29     22.08 o 
  -2   8   1      295.73      291.78     34.46 o 
  -1   8   1       35.26       27.16     14.91 o 
   0   8   1        1.62        6.51     11.75 o 
   1   8   1      180.06      150.25     23.49 o 
   2   8   1      139.16      135.60     20.62 o 
   3   8   1      104.18       88.60     19.42 o 
   4   8   1       36.13       23.70     19.49 o 
   5   8   1       40.37       40.03     17.30 o 
   6   8   1       27.17       35.77     19.06 o 
   0   9   1       88.97      132.88     25.15 o 
 -14   0   2      133.95      130.26     31.65 o 
 -12   0   2      704.28      707.59     58.85 o 
 -10   0   2     1185.28     1253.71     66.70 o 
  -8   0   2      348.00      329.13     15.84 o 
  -6   0   2       84.26       71.00      9.39 o 
  -4   0   2       51.89       39.63      6.82 o 
  -2   0   2     3694.91     3423.62     58.20 o 
   0   0   2     2110.79     1901.99     47.83 o 
   2   0   2     2984.49     3125.03     52.80 o 
   4   0   2     2515.42     2513.06     49.14 o 
   6   0   2      204.48      142.46     21.61 o 
   8   0   2     2324.08     2292.84     62.28 o 
  10   0   2     1118.93     1173.05     61.93 o 
  12   0   2        3.34       11.35     17.43 o 
  14   0   2      166.71      176.46     35.08 o 
 -15   1   2       11.62       10.48     15.83 o 
 -14   1   2       21.87       44.56     17.30 o 
 -13   1   2       91.82      131.37     23.26 o 
 -12   1   2        0.03        3.48     12.21 o 
 -11   1   2      764.54      778.12     44.98 o 
 -10   1   2       58.13       82.36     14.32 o 
  -9   1   2      399.39      412.88     17.11 o 
  -8   1   2      828.33      939.06     34.16 o 
  -7   1   2      655.26      655.66     16.97 o 
  -6   1   2       24.88       33.63      6.01 o 
  -5   1   2      672.01      608.65     14.30 o 
  -4   1   2      440.99      489.09     13.42 o 
  -3   1   2     1302.56     1287.69     20.48 o 
  -2   1   2      318.42      319.31      8.34 o 
  -1   1   2       26.51       23.76      3.50 o 
   0   1   2       30.41       33.30      6.56 o 
   1   1   2       82.27       91.04      5.43 o 
   2   1   2     1909.06     2053.99     31.21 o 
   3   1   2     5962.49     6149.99     63.72 o 
   4   1   2       35.07       51.94      4.35 o 
   5   1   2     1190.97     1112.75     22.38 o 
   6   1   2      429.01      464.34     12.12 o 
   7   1   2      660.09      642.05     15.59 o 
   8   1   2       63.79       60.66      6.53 o 
   9   1   2      470.45      468.32     18.30 o 
  10   1   2        1.95        0.56      6.32 o 
  11   1   2      988.51      976.25     33.26 o 
  12   1   2      339.18      328.17     44.04 o 
  13   1   2      266.12      264.74     29.95 o 
  14   1   2       21.77       27.56     15.75 o 
 -14   2   2      222.77      256.12     51.00 o 
 -13   2   2       24.98       26.82     14.72 o 
 -12   2   2       56.79       60.37     19.48 o 
 -11   2   2       18.36       13.84      7.52 o 
 -10   2   2       10.39        0.57      5.94 o 
  -9   2   2      106.00      119.22     17.17 o 
  -8   2   2      679.09      687.57     21.45 o 
  -7   2   2      305.32      292.81     36.32 o 
  -6   2   2     1615.01     1611.78     26.91 o 
  -5   2   2       45.99       38.41      7.20 o 
  -4   2   2     3062.78     3054.00     41.50 o 
  -3   2   2     1653.83     1660.72     25.75 o 
  -2   2   2       15.92       20.37      4.15 o 
  -1   2   2     5882.45     5892.02     80.60 o 
   0   2   2     4178.64     4158.79    119.49 o 
   1   2   2        2.28        0.00      3.14 o 
   2   2   2     2769.68     2705.65     41.51 o 
   3   2   2     1549.40     1672.57     25.85 o 
   4   2   2      555.92      485.02     12.05 o 
   5   2   2      526.51      610.73     14.46 o 
   6   2   2     2120.99     2068.04     32.04 o 
   7   2   2      257.63      294.43     14.76 o 
   8   2   2      800.89      858.42     23.95 o 
   9   2   2        7.29        1.92      5.76 o 
  10   2   2      350.20      321.37     18.17 o 
  11   2   2       69.95       37.80     15.12 o 
  12   2   2      325.44      362.84     26.68 o 
  13   2   2       46.46       39.89     26.19 o 
  14   2   2      234.29      200.97     54.73 o 
 -14   3   2        0.50       11.21     15.29 o 
 -13   3   2       81.54       87.84     16.50 o 
 -12   3   2       36.42       18.07      9.47 o 
 -11   3   2      211.49      214.66     16.74 o 
 -10   3   2       29.29       17.59      9.14 o 
  -9   3   2      231.97      277.46     20.50 o 
  -8   3   2      112.77      102.72     18.84 o 
  -7   3   2      628.50      612.76     20.63 o 
  -6   3   2       62.11       71.11     12.92 o 
  -5   3   2     2301.57     2366.15     47.42 o 
  -4   3   2      145.31      152.69      8.63 o 
  -3   3   2     3295.58     3241.52     52.05 o 
  -2   3   2       57.42       73.47      7.25 o 
  -1   3   2      426.81      322.90     12.74 o 
   0   3   2     1442.71     1729.75     59.15 o 
   1   3   2        8.09        7.04      4.03 o 
   2   3   2       24.28       36.05      5.46 o 
   3   3   2     1066.58     1050.95     40.15 o 
   4   3   2      693.36      761.01     18.68 o 
   5   3   2     1458.50     1413.51     27.14 o 
   6   3   2      429.81      474.26     20.31 o 
   7   3   2      926.46      925.19     28.69 o 
   8   3   2       76.89       58.64      8.95 o 
   9   3   2      105.76      106.55     15.08 o 
  10   3   2       13.86       12.88      7.58 o 
  11   3   2      298.79      313.69     20.37 o 
  12   3   2      119.70      100.49     13.88 o 
  13   3   2      419.66      415.30     25.22 o 
  14   3   2        5.43        3.22     15.77 o 
 -13   4   2        0.41       19.57     13.28 o 
 -12   4   2        2.71        0.71      8.84 o 
 -11   4   2      170.46      159.18     19.05 o 
 -10   4   2      525.33      512.04     29.15 o 
  -9   4   2      606.42      549.70     28.59 o 
  -8   4   2     1391.49     1322.84     64.77 o 
  -7   4   2        7.47       19.45     13.58 o 
  -6   4   2      818.07      837.76     29.02 o 
  -5   4   2       66.90       80.76     13.32 o 
  -4   4   2      356.08      326.38     14.29 o 
  -3   4   2        0.11        0.00      4.00 o 
  -2   4   2        9.41        7.79      4.68 o 
  -1   4   2        0.08        0.00      4.29 o 
   0   4   2     1433.89     1473.63     57.94 o 
   1   4   2      973.66      999.47     25.43 o 
   2   4   2      519.24      492.17     18.61 o 
   3   4   2     1804.70     1847.94     36.74 o 
   4   4   2      249.64      216.71     11.66 o 
   5   4   2      162.08      182.63     17.91 o 
   6   4   2      268.88      203.37     19.44 o 
   7   4   2      109.66       95.80     12.68 o 
   8   4   2      729.00      706.91     46.53 o 
   9   4   2       25.28       18.91      9.24 o 
  10   4   2      962.20      959.34     34.90 o 
  11   4   2        4.14        9.24     10.42 o 
  12   4   2      166.25      157.81     18.96 o 
  13   4   2       10.54        5.36     12.17 o 
 -12   5   2        4.28        6.68     11.39 o 
 -11   5   2      164.43      125.68     67.27 o 
 -10   5   2        6.22       13.37     13.76 o 
  -9   5   2      451.86      500.68     95.14 o 
  -8   5   2       35.72       12.41     11.48 o 
  -7   5   2       97.97      111.72     18.18 o 
  -6   5   2        0.76       11.36      9.56 o 
  -5   5   2        3.90        1.35      8.98 o 
  -4   5   2        3.34        0.00      6.54 o 
  -3   5   2      161.28      163.72     14.85 o 
  -2   5   2       73.09       85.48     10.40 o 
  -1   5   2      609.98      595.95     21.85 o 
   0   5   2      393.55      396.87     22.45 o 
   1   5   2     1013.71     1048.91     57.99 o 
   2   5   2       35.24       52.66      8.52 o 
   3   5   2      497.16      474.95     65.46 o 
   4   5   2      193.22      222.68     20.67 o 
   5   5   2      887.39      867.41     35.82 o 
   6   5   2       31.68       31.89     12.18 o 
   7   5   2      708.60      733.98     29.13 o 
   8   5   2      313.42      335.21     23.35 o 
   9   5   2      134.80      155.33     17.42 o 
  10   5   2       89.74       81.48     20.84 o 
  11   5   2       95.93      104.16     17.02 o 
  12   5   2        8.10       14.46     12.27 o 
 -11   6   2        0.49       10.68     15.15 o 
 -10   6   2       50.15       38.10     17.38 o 
  -9   6   2       40.48       45.92     16.48 o 
  -8   6   2      184.41      151.97     23.14 o 
  -7   6   2        2.58        0.00     12.28 o 
  -6   6   2      384.67      445.00     33.00 o 
  -5   6   2        7.13        9.86     10.53 o 
  -4   6   2       19.61       27.06     11.78 o 
  -3   6   2      393.43      362.58     27.62 o 
  -2   6   2      295.25      328.97     25.97 o 
  -1   6   2       97.93      135.94     32.48 o 
   0   6   2      664.41      616.34     21.65 o 
   1   6   2       84.45      116.53     17.07 o 
   2   6   2      933.83      922.84    127.04 o 
   3   6   2      756.53      798.95     35.79 o 
   4   6   2       88.38       86.96     23.57 o 
   5   6   2      181.57      196.80     30.11 o 
   6   6   2       21.16       34.40     13.21 o 
   7   6   2       25.85       28.89     18.82 o 
   8   6   2      392.35      384.55     26.21 o 
   9   6   2        1.88        0.00      8.57 o 
  10   6   2       93.84      103.04     23.48 o 
  11   6   2        7.14        0.00     10.95 o 
  -9   7   2       70.93       89.05     35.54 o 
  -8   7   2        9.86        5.70     14.45 o 
  -7   7   2       84.15      121.10     21.99 o 
  -6   7   2        0.08        9.95     24.49 o 
  -5   7   2      615.51      667.04     41.24 o 
  -4   7   2       13.72        2.95     11.84 o 
  -3   7   2      770.47      802.51     39.74 o 
  -2   7   2        1.74        5.97     10.68 o 
  -1   7   2      505.97      533.53     33.85 o 
   0   7   2        4.37        0.00      6.49 o 
   1   7   2       50.69       36.16     12.95 o 
   2   7   2      268.77      322.35     55.70 o 
   3   7   2       11.99        0.00     12.78 o 
   4   7   2        3.25       10.29     16.22 o 
   5   7   2      349.75      343.90     30.59 o 
   6   7   2        5.95        0.00     11.50 o 
   7   7   2      147.64      102.20     20.09 o 
   8   7   2       73.54       95.33     16.72 o 
   9   7   2      323.27      242.47     24.15 o 
  -6   8   2      154.11      155.83     25.30 o 
  -5   8   2       23.74       37.44     16.51 o 
  -4   8   2      268.09      324.69     33.48 o 
  -3   8   2      177.31      142.64     24.04 o 
  -2   8   2      208.81      214.79     27.18 o 
  -1   8   2       10.65        0.00     12.59 o 
   0   8   2       77.29       61.27     27.91 o 
   1   8   2        2.61        0.00     12.65 o 
   2   8   2      204.09      200.25     21.12 o 
   3   8   2        5.46        9.60     13.48 o 
   4   8   2      169.64      152.04     24.39 o 
   5   8   2        0.15        0.00     12.49 o 
   6   8   2      162.34      170.18     25.93 o 
 -15   0   3       19.87       23.05     22.30 o 
 -13   0   3      452.27      469.83     53.75 o 
 -11   0   3      360.05      397.15     45.22 o 
  -9   0   3     1478.78     1603.34     65.26 o 
  -7   0   3     2672.11     2589.55     57.85 o 
  -5   0   3     1344.19     1270.56     33.24 o 
  -3   0   3      358.54      327.89     13.70 o 
  -1   0   3     1637.55     1788.64     49.70 o 
   1   0   3     3908.90     3872.91     93.38 o 
   3   0   3     5847.22     5893.59     96.71 o 
   5   0   3     3043.92     2871.45     82.41 o 
   7   0   3      888.45      827.05     28.27 o 
   9   0   3      904.66      867.52     32.74 o 
  11   0   3       63.84      108.65     24.88 o 
  13   0   3      122.65      151.54     31.65 o 
 -14   1   3        0.91       11.87     13.96 o 
 -13   1   3       10.42        0.00     11.26 o 
 -12   1   3      255.85      270.84     28.69 o 
 -11   1   3      143.30      138.73     16.00 o 
 -10   1   3     1106.65     1198.70     42.44 o 
  -9   1   3      242.77      282.54     18.55 o 
  -8   1   3     1111.21     1193.10     25.94 o 
  -7   1   3      164.98      164.27      9.77 o 
  -6   1   3      673.27      626.17     18.25 o 
  -5   1   3      209.74      212.23      9.40 o 
  -4   1   3     2359.38     2409.63     34.84 o 
  -3   1   3     7103.26     7643.94     87.85 o 
  -2   1   3    29462.25    29548.27    310.18 o 
  -1   1   3    33238.89    32341.62    390.61 o 
   0   1   3     3356.19     3236.34     39.98 o 
   1   1   3      153.08      141.38      7.50 o 
   2   1   3       35.36       26.84      4.61 o 
   3   1   3      212.47      218.51      7.31 o 
   4   1   3      270.38      223.52      8.70 o 
   5   1   3      341.60      408.28     10.96 o 
   6   1   3     2199.18     2108.53     30.61 o 
   7   1   3      107.68      126.02     13.47 o 
   8   1   3     1317.92     1331.86     28.45 o 
   9   1   3      223.32      255.55     14.81 o 
  10   1   3      135.23      145.59     15.03 o 
  11   1   3       88.22       56.95     11.79 o 
  12   1   3      201.42      200.31     23.96 o 
  13   1   3        6.17        0.00     11.67 o 
  14   1   3       79.67       63.76     18.31 o 
 -14   2   3        2.97        0.00     12.14 o 
 -13   2   3      175.28      151.04     24.39 o 
 -12   2   3       57.89       38.83     11.48 o 
 -11   2   3       21.66       26.24     10.02 o 
 -10   2   3      118.36       98.25     13.56 o 
  -9   2   3       55.59       60.91     10.83 o 
  -8   2   3      180.88      170.58     19.03 o 
  -7   2   3     1107.07     1048.53     32.45 o 
  -6   2   3      116.04      109.80      7.13 o 
  -5   2   3    10104.86    10052.99    117.00 o 
  -4   2   3      602.09      527.53     13.34 o 
  -3   2   3     9070.81     9264.31    106.34 o 
  -2   2   3      440.89      478.32     11.31 o 
  -1   2   3     1231.06     1185.35     34.49 o 
   0   2   3      132.52      137.78      8.07 o 
   1   2   3     5825.75     5720.44     67.39 o 
   2   2   3        2.14        0.00      2.73 o 
   3   2   3     3304.62     3210.83     42.97 o 
   4   2   3      122.80      136.34      8.61 o 
   5   2   3      864.29      848.79     21.18 o 
   6   2   3      138.30      169.32      8.52 o 
   7   2   3      102.79      106.96     10.00 o 
   8   2   3        3.34        0.00      5.48 o 
   9   2   3      464.06      492.71     21.14 o 
  10   2   3      573.50      592.81     29.88 o 
  11   2   3      222.08      240.99     17.36 o 
  12   2   3       41.84       41.69     10.73 o 
  13   2   3      102.61      100.87     21.13 o 
  14   2   3       12.47       15.18     16.21 o 
 -14   3   3       49.77       58.00     19.43 o 
 -13   3   3        1.65        6.78     10.92 o 
 -12   3   3      117.78      133.78     17.64 o 
 -11   3   3       12.37       20.25     11.26 o 
 -10   3   3      604.88      584.57     29.27 o 
  -9   3   3        0.02        3.10      6.57 o 
  -8   3   3      574.57      549.38     25.88 o 
  -7   3   3       22.02       24.36      8.08 o 
  -6   3   3      905.73      882.06     27.87 o 
  -5   3   3      122.80      140.49      8.14 o 
  -4   3   3     1951.04     1939.67     29.23 o 
  -3   3   3     1142.49     1198.66     21.48 o 
  -2   3   3     4120.99     4231.05    106.73 o 
  -1   3   3      797.55      926.85     23.05 o 
   0   3   3     3726.25     3703.80     71.40 o 
   1   3   3       54.11       73.18     12.63 o 
   2   3   3     4057.96     4198.93     55.38 o 
   3   3   3       30.28       39.36      5.99 o 
   4   3   3     2215.33     2263.09     46.63 o 
   5   3   3       57.97       59.84      6.21 o 
   6   3   3     1287.82     1294.05     33.45 o 
   7   3   3       84.98       75.72     11.71 o 
   8   3   3       38.81       46.81      9.53 o 
   9   3   3        0.12        2.70      6.53 o 
  10   3   3       40.03       51.16     10.56 o 
  11   3   3        0.65        2.06      8.42 o 
  12   3   3      347.07      335.06     22.23 o 
  13   3   3        6.88        0.00      9.80 o 
 -13   4   3       12.03        4.59     12.63 o 
 -12   4   3       19.59       38.69     13.46 o 
 -11   4   3       69.30       86.73     15.59 o 
 -10   4   3      460.15      355.74     25.20 o 
  -9   4   3     1048.10      998.91     35.60 o 
  -8   4   3      343.29      333.14     19.71 o 
  -7   4   3     2005.24     1916.37    112.23 o 
  -6   4   3      187.17      204.54     21.74 o 
  -5   4   3     1468.51     1443.20     71.11 o 
  -4   4   3       25.19        7.93      5.49 o 
  -3   4   3        3.86        5.90      7.02 o 
  -2   4   3       16.86       26.76      6.69 o 
  -1   4   3     2023.92     2021.17     40.81 o 
   0   4   3      139.44      129.07     12.90 o 
   1   4   3     5740.42     5786.28     86.35 o 
   2   4   3     1129.89     1160.37     27.65 o 
   3   4   3      928.16      921.88     24.11 o 
   4   4   3      387.45      432.52     20.94 o 
   5   4   3      236.59      198.85     15.18 o 
   6   4   3      218.79      219.27     32.00 o 
   7   4   3       67.34       91.28     12.31 o 
   8   4   3      491.84      431.67     43.10 o 
   9   4   3      494.41      501.67     26.93 o 
  10   4   3      128.52      113.36     15.75 o 
  11   4   3      493.67      519.33     29.92 o 
  12   4   3       11.40       15.64     12.12 o 
  13   4   3       40.39       47.30     17.98 o 
 -12   5   3      106.09      109.26     23.16 o 
 -11   5   3       43.11       21.09     20.57 o 
 -10   5   3      141.71      169.86     28.54 o 
  -9   5   3        0.02        0.00     10.52 o 
  -8   5   3      368.15      410.82     34.36 o 
  -7   5   3       82.10      143.52     35.85 o 
  -6   5   3     1011.60     1137.71     52.49 o 
  -5   5   3      232.52      257.85     24.42 o 
  -4   5   3     1498.22     1536.70     51.04 o 
  -3   5   3      165.21      152.28     26.84 o 
  -2   5   3      935.35     1031.99     29.74 o 
  -1   5   3       20.10       35.34      7.98 o 
   0   5   3      473.62      446.59     19.72 o 
   1   5   3      256.67      265.05     15.74 o 
   2   5   3      476.83      486.68     21.87 o 
   3   5   3        0.71        0.00      5.43 o 
   4   5   3      720.26      745.63     32.14 o 
   5   5   3        0.83        1.14      7.00 o 
   6   5   3      505.22      454.11     23.84 o 
   7   5   3      130.99      128.33     15.09 o 
   8   5   3      210.14      214.07     19.33 o 
   9   5   3       11.41       10.58      9.35 o 
  10   5   3       92.63      106.55     16.19 o 
  11   5   3       25.23        6.40     11.25 o 
  12   5   3       43.08       55.93     19.99 o 
 -11   6   3      144.73      102.19     23.43 o 
 -10   6   3        9.46       30.30     14.65 o 
  -9   6   3       91.24       82.90     19.33 o 
  -8   6   3        2.25       15.51     12.74 o 
  -7   6   3      503.96      580.14     39.34 o 
  -6   6   3       50.34       66.35     16.09 o 
  -5   6   3      207.22      206.29     30.52 o 
  -4   6   3      272.58      239.11     30.73 o 
  -3   6   3      668.14      664.61     28.46 o 
  -2   6   3       32.19       35.44     12.12 o 
  -1   6   3      451.56      405.64     42.85 o 
   0   6   3      212.10      231.37     28.07 o 
   1   6   3      615.04      587.93     32.17 o 
   2   6   3       79.42       82.45     20.14 o 
   3   6   3      818.43      877.81     91.97 o 
   4   6   3       91.66       72.18     14.60 o 
   5   6   3        4.12        4.03      9.98 o 
   6   6   3      426.76      371.37     24.46 o 
   7   6   3      330.46      342.16     24.21 o 
   8   6   3       12.05        3.98     11.46 o 
   9   6   3      264.64      229.17     27.26 o 
  10   6   3       28.74       16.27     29.20 o 
  -9   7   3        3.42       14.77     15.88 o 
  -8   7   3       87.20       37.67     17.01 o 
  -7   7   3       40.24       20.78     16.46 o 
  -6   7   3      186.40      219.95     27.52 o 
  -5   7   3       22.74       26.20     14.35 o 
  -4   7   3      783.79      772.12     43.64 o 
  -3   7   3        5.44        0.00     18.90 o 
  -2   7   3      627.37      607.43     37.14 o 
  -1   7   3      457.13      403.14     30.77 o 
   0   7   3      215.30      226.50     16.83 o 
   1   7   3      219.85      251.43     20.59 o 
   2   7   3       32.72       31.23     24.26 o 
   3   7   3        1.15        0.97     11.05 o 
   4   7   3      295.87      359.95     50.12 o 
   5   7   3       47.89       29.19     13.44 o 
   6   7   3      162.40      148.94     17.84 o 
   7   7   3        0.47        0.00     11.95 o 
   8   7   3      121.74       78.84     19.55 o 
   9   7   3       24.04       17.23     15.31 o 
  -6   8   3        2.19        1.08     14.22 o 
  -5   8   3      197.59      250.00     30.16 o 
  -4   8   3       31.27       44.49     17.22 o 
  -3   8   3      236.61      229.52     28.11 o 
  -2   8   3       35.28        7.97     21.71 o 
  -1   8   3      445.83      550.90     40.80 o 
   0   8   3       36.93       30.97     14.43 o 
   1   8   3      197.87      206.34     26.55 o 
   2   8   3        6.16        0.00      9.81 o 
   3   8   3      157.59      192.92     25.94 o 
   4   8   3       37.69        0.00     17.75 o 
   5   8   3      178.91      214.16     28.46 o 
   6   8   3        3.76        0.00     12.81 o 
 -14   0   4      286.81      245.12     42.99 o 
 -12   0   4       69.36       86.51     25.14 o 
 -10   0   4      122.87      142.72     27.07 o 
  -8   0   4     1354.67     1361.62     40.24 o 
  -6   0   4     1935.89     1938.75     46.89 o 
  -4   0   4     3896.95     3915.76     72.76 o 
  -2   0   4      478.98      479.00     24.65 o 
   0   0   4     2067.80     2096.24     60.00 o 
   2   0   4     1752.91     1581.71     49.96 o 
   4   0   4     1076.77     1039.09     27.34 o 
   6   0   4     1124.19     1050.24     39.79 o 
   8   0   4      443.98      471.91     34.35 o 
  10   0   4       88.65       79.68     21.35 o 
  12   0   4       23.66       10.95     17.20 o 
  14   0   4        4.23       27.59     21.68 o 
 -14   1   4       46.67       48.32     18.55 o 
 -13   1   4       18.67       37.57     15.77 o 
 -12   1   4        2.20        0.00     11.46 o 
 -11   1   4      238.78      272.45     17.40 o 
 -10   1   4      127.52      159.25     19.90 o 
  -9   1   4      338.99      344.03     35.44 o 
  -8   1   4      242.88      271.99     13.25 o 
  -7   1   4      706.16      688.25     18.41 o 
  -6   1   4       21.84       19.23      4.73 o 
  -5   1   4       82.37       73.74      8.30 o 
  -4   1   4        0.13        1.48      3.26 o 
  -3   1   4     3688.09     3603.83     47.13 o 
  -2   1   4    14163.10    14644.20    159.04 o 
  -1   1   4     7576.02     7372.58     97.49 o 
   0   1   4      472.78      552.66     14.91 o 
   1   1   4      356.28      321.04     26.58 o 
   2   1   4     1417.74     1495.78     34.56 o 
   3   1   4      101.36      100.14      6.35 o 
   4   1   4      689.68      717.63     14.38 o 
   5   1   4       31.11       17.67      4.09 o 
   6   1   4      874.78      930.72     21.56 o 
   7   1   4     2482.46     2589.98     41.62 o 
   8   1   4       59.27       66.15      8.01 o 
   9   1   4      394.74      452.84     21.92 o 
  10   1   4       88.42       65.55     11.84 o 
  11   1   4        6.44        0.52      8.52 o 
  12   1   4       58.95       85.37     31.53 o 
  13   1   4        6.59        8.34     13.04 o 
  14   1   4       74.19       59.92     22.13 o 
 -14   2   4       61.13       82.41     23.38 o 
 -13   2   4        0.64        0.00     12.68 o 
 -12   2   4       57.99       80.90     14.46 o 
 -11   2   4       43.97       46.82     11.39 o 
 -10   2   4       26.48       34.83     10.14 o 
  -9   2   4        0.59        0.00      6.48 o 
  -8   2   4      195.14      224.00     17.05 o 
  -7   2   4      296.94      256.53     16.68 o 
  -6   2   4      277.36      258.38     11.55 o 
  -5   2   4      973.63     1015.57     21.32 o 
  -4   2   4      664.60      669.50     16.26 o 
  -3   2   4       15.30       12.45      3.83 o 
  -2   2   4     1757.24     1874.29     29.04 o 
  -1   2   4      745.51      762.58     16.07 o 
   0   2   4     1461.68     1454.67     24.37 o 
   1   2   4        4.75        8.82      3.27 o 
   2   2   4     2317.93     2417.17     34.59 o 
   3   2   4      861.95      959.57     19.11 o 
   4   2   4     3384.29     3512.51     48.31 o 
   5   2   4        0.85        0.00      3.61 o 
   6   2   4      333.68      314.58     12.90 o 
   7   2   4      241.46      323.45     20.67 o 
   8   2   4       80.02       72.69      9.22 o 
   9   2   4      520.62      527.33     21.53 o 
  10   2   4      332.47      368.84     19.75 o 
  11   2   4      110.34       93.00     12.45 o 
  12   2   4      145.93      137.31     17.74 o 
  13   2   4       17.26       13.92     15.33 o 
  14   2   4       50.12       55.42     19.26 o 
 -14   3   4       21.59       13.69     16.01 o 
 -13   3   4       18.59       30.85     12.66 o 
 -12   3   4        3.97        0.00      9.36 o 
 -11   3   4      122.89      118.59     16.24 o 
 -10   3   4       72.64       59.83     13.24 o 
  -9   3   4      171.68      176.65     17.07 o 
  -8   3   4      220.23      253.54     19.17 o 
  -7   3   4       76.17       76.79     11.27 o 
  -6   3   4      235.02      220.64     15.79 o 
  -5   3   4      327.34      309.58     14.38 o 
  -4   3   4       81.47       79.11      6.04 o 
  -3   3   4      162.10      120.08      8.24 o 
  -2   3   4      378.96      337.37     17.28 o 
  -1   3   4     1388.58     1325.11     50.95 o 
   0   3   4      596.99      594.93     15.69 o 
   1   3   4     3815.33     3790.22     70.32 o 
   2   3   4      110.19       96.99      7.24 o 
   3   3   4     2394.77     2416.89     37.39 o 
   4   3   4      994.65     1103.95     22.80 o 
   5   3   4     2628.47     2816.99     63.03 o 
   6   3   4      181.39      199.56     14.99 o 
   7   3   4      219.35      224.24     16.56 o 
   8   3   4        1.54        2.71      7.22 o 
   9   3   4        9.64        0.00      7.63 o 
  10   3   4        3.54        8.64      9.06 o 
  11   3   4      141.84      147.58     17.49 o 
  12   3   4       30.50       26.36     15.68 o 
  13   3   4       89.42      108.09     18.07 o 
 -13   4   4       12.18        5.10     12.56 o 
 -12   4   4       54.88       70.79     15.78 o 
 -11   4   4        9.17        8.91     10.50 o 
 -10   4   4       98.17       98.38     15.98 o 
  -9   4   4       60.49       33.46     11.31 o 
  -8   4   4        2.03        0.00      7.30 o 
  -7   4   4      473.26      422.56     29.48 o 
  -6   4   4      745.91      792.99     43.14 o 
  -5   4   4       33.76       30.04     10.52 o 
  -4   4   4      980.04      963.83     31.30 o 
  -3   4   4        3.41        1.21      4.06 o 
  -2   4   4      169.84      161.89     20.11 o 
  -1   4   4      222.49      240.71     15.80 o 
   0   4   4     2806.93     2741.96     43.92 o 
   1   4   4      127.94      117.95      9.70 o 
   2   4   4     1605.64     1628.42     30.49 o 
   3   4   4      250.53      296.40     13.18 o 
   4   4   4      784.57      697.64     19.06 o 
   5   4   4      117.91      104.83     11.62 o 
   6   4   4      124.18      122.24     24.86 o 
   7   4   4      163.77      135.82     14.65 o 
   8   4   4      128.38      154.88     16.06 o 
   9   4   4      508.18      501.72     32.32 o 
  10   4   4      406.58      460.31     27.57 o 
  11   4   4       19.09       16.57     13.99 o 
  12   4   4       41.77       67.64     18.46 o 
 -12   5   4       17.05        8.08     15.81 o 
 -11   5   4       87.23      121.01     22.89 o 
 -10   5   4        3.24        0.00     23.56 o 
  -9   5   4      187.47      228.98     27.63 o 
  -8   5   4       12.85        5.74     11.23 o 
  -7   5   4      390.31      378.72     37.40 o 
  -6   5   4      131.30      127.08     36.83 o 
  -5   5   4      182.42      194.02     29.52 o 
  -4   5   4        7.25        0.00      8.48 o 
  -3   5   4      562.72      603.02     23.06 o 
  -2   5   4      185.05      195.70     12.49 o 
  -1   5   4      682.74      716.90     25.05 o 
   0   5   4       25.25       18.62     14.98 o 
   1   5   4      341.01      312.73     16.14 o 
   2   5   4       53.78       54.23      7.67 o 
   3   5   4      762.30      779.31     26.72 o 
   4   5   4       16.74        3.68      8.34 o 
   5   5   4      303.21      324.62     32.22 o 
   6   5   4       19.38        9.21      9.31 o 
   7   5   4      194.11      181.39     17.64 o 
   8   5   4        9.22       13.62      9.57 o 
   9   5   4      107.65      128.94     21.09 o 
  10   5   4       31.73       29.23     15.54 o 
  11   5   4       93.10       70.22     18.50 o 
 -11   6   4        0.35       16.95     18.33 o 
 -10   6   4       58.16       40.74     17.55 o 
  -9   6   4       28.71        8.75     13.94 o 
  -8   6   4      180.73      157.50     24.31 o 
  -7   6   4      223.78      195.75     25.65 o 
  -6   6   4      157.12      152.25     18.31 o 
  -5   6   4        2.44        0.00      9.57 o 
  -4   6   4      546.58      695.20     39.63 o 
  -3   6   4       23.45        9.72     19.94 o 
  -2   6   4      536.42      562.48     33.94 o 
  -1   6   4       45.01       47.28     10.59 o 
   0   6   4        8.27        2.44      7.33 o 
   1   6   4       17.79       13.07      6.89 o 
   2   6   4      441.15      420.23     22.51 o 
   3   6   4       85.52       75.80     12.16 o 
   4   6   4      255.19      220.92     18.03 o 
   5   6   4      161.83      166.13     16.81 o 
   6   6   4      299.58      251.32     28.45 o 
   7   6   4       97.92      104.43     20.00 o 
   8   6   4      212.83      259.00     28.92 o 
   9   6   4        6.53        2.23     15.09 o 
  10   6   4       16.88       20.48     36.96 o 
  -9   7   4       19.13       40.63     18.72 o 
  -8   7   4        4.01        0.00     14.14 o 
  -7   7   4       21.42       27.15     16.78 o 
  -6   7   4        0.59        3.99     13.36 o 
  -5   7   4      393.35      399.36     39.79 o 
  -4   7   4       15.18       13.22     15.66 o 
  -3   7   4      668.34      612.54     70.28 o 
  -2   7   4        9.89        5.11      8.71 o 
  -1   7   4      244.07      302.09     19.56 o 
   0   7   4       74.08       56.11      9.06 o 
   1   7   4       63.28       53.14     11.71 o 
   2   7   4       60.10       51.18     14.52 o 
   3   7   4       67.19       73.06     13.11 o 
   4   7   4       37.65       40.93     14.07 o 
   5   7   4      455.14      452.73     35.99 o 
   6   7   4      201.73      231.26     36.06 o 
   7   7   4       99.59      106.26     21.01 o 
   8   7   4       30.80       54.81     17.85 o 
  -6   8   4      101.76       75.17     21.22 o 
  -5   8   4        0.91       10.28     21.58 o 
  -4   8   4       27.97       17.23     15.43 o 
  -3   8   4        2.09       28.63     15.62 o 
  -2   8   4      123.40      137.07     28.07 o 
  -1   8   4       12.68       31.55     15.28 o 
   0   8   4      279.97      261.99     23.21 o 
   1   8   4       87.31       83.87     20.21 o 
   2   8   4      428.30      422.86     28.82 o 
   3   8   4       24.74       32.80     14.72 o 
   4   8   4      154.25      202.19     26.72 o 
   5   8   4        2.26        5.72     14.26 o 
 -13   0   5      178.55      170.54     36.52 o 
 -11   0   5      100.09      103.74     26.09 o 
  -9   0   5     1090.61     1017.34     53.56 o 
  -7   0   5      812.58      807.37     55.60 o 
  -5   0   5     5417.23     5499.60    100.21 o 
  -3   0   5      572.92      516.16     18.98 o 
  -1   0   5       34.05       26.58      5.23 o 
   1   0   5    11153.73    10835.82    245.41 o 
   3   0   5     1815.27     1604.81     35.29 o 
   5   0   5      998.94      986.85     28.97 o 
   7   0   5      574.59      559.71     28.62 o 
   9   0   5     4018.42     3777.66     82.40 o 
  11   0   5     1745.53     1823.59     81.48 o 
  13   0   5       50.39       43.62     22.46 o 
 -14   1   5       52.48       28.12     16.30 o 
 -13   1   5       54.89       36.60     15.90 o 
 -12   1   5       58.27       52.85     16.09 o 
 -11   1   5        6.70        9.81      8.94 o 
 -10   1   5      100.04      111.95     14.22 o 
  -9   1   5      186.05      201.99     16.82 o 
  -8   1   5      289.31      325.33     14.86 o 
  -7   1   5       69.25       70.38      7.90 o 
  -6   1   5      682.82      673.45     24.87 o 
  -5   1   5       68.97       65.16      6.74 o 
  -4   1   5     1148.29     1091.69     21.68 o 
  -3   1   5      861.31      860.33     21.53 o 
  -2   1   5     7900.20     7518.87     87.27 o 
  -1   1   5      630.43      614.24     16.36 o 
   0   1   5      630.59      539.11     27.82 o 
   1   1   5      450.40      439.71     17.86 o 
   2   1   5     1901.46     1937.75     43.69 o 
   3   1   5     1209.50     1411.81     26.60 o 
   4   1   5     1471.54     1338.64     27.29 o 
   5   1   5     1949.03     2090.44     33.49 o 
   6   1   5     3775.07     3844.89     54.26 o 
   7   1   5      167.26      161.91     10.81 o 
   8   1   5     2093.49     2064.57     37.49 o 
   9   1   5       53.70       51.06     10.16 o 
  10   1   5      172.35      179.97     16.66 o 
  11   1   5       84.54       52.19     14.36 o 
  12   1   5      349.18      337.20     47.07 o 
  13   1   5       15.55       23.58     14.85 o 
  14   1   5       98.02      102.93     32.37 o 
 -14   2   5       24.40        8.21     14.84 o 
 -13   2   5      263.06      254.24     29.56 o 
 -12   2   5       21.17       24.78     10.96 o 
 -11   2   5        9.33       12.86      9.55 o 
 -10   2   5        2.34        0.00      7.44 o 
  -9   2   5        5.32       18.72      8.67 o 
  -8   2   5       47.83       50.55     10.99 o 
  -7   2   5      817.74      812.45     31.91 o 
  -6   2   5      788.65      754.52     20.00 o 
  -5   2   5       97.62      107.63      8.34 o 
  -4   2   5      220.22      212.71     17.96 o 
  -3   2   5       24.42       39.51      7.47 o 
  -2   2   5     2723.80     2939.98     41.39 o 
  -1   2   5       70.23       98.83      8.39 o 
   0   2   5      397.58      405.52     12.31 o 
   1   2   5     3919.19     3891.97     60.50 o 
   2   2   5      178.26      196.34      8.28 o 
   3   2   5     4903.04     5025.84     72.15 o 
   4   2   5     1226.03     1385.63     25.63 o 
   5   2   5     2006.71     2020.33     34.10 o 
   6   2   5       72.06       50.33      6.94 o 
   7   2   5      521.86      504.45     21.56 o 
   8   2   5      162.77      144.25     12.35 o 
   9   2   5      160.38      175.36     13.85 o 
  10   2   5       71.48       67.60     12.11 o 
  11   2   5      138.92      173.50     18.52 o 
  12   2   5       45.52       19.21     15.17 o 
  13   2   5      180.23      187.70     38.97 o 
 -13   3   5       10.45        0.00     10.49 o 
 -12   3   5      283.81      256.67     23.66 o 
 -11   3   5      112.31      110.90     16.16 o 
 -10   3   5      959.69     1002.55     58.27 o 
  -9   3   5       52.34       41.52     10.63 o 
  -8   3   5      130.47      135.58     14.52 o 
  -7   3   5       13.59        6.35      6.82 o 
  -6   3   5       13.91        9.16      6.26 o 
  -5   3   5       54.10       41.06      7.22 o 
  -4   3   5      168.77      195.32     10.70 o 
  -3   3   5      756.61      786.37     25.73 o 
  -2   3   5       71.51       50.54      6.01 o 
  -1   3   5       75.22       93.51      7.70 o 
   0   3   5      682.57      654.19     17.27 o 
   1   3   5       25.89       19.95      4.47 o 
   2   3   5        6.60        4.87      3.87 o 
   3   3   5       90.39       87.98      9.12 o 
   4   3   5     1019.67      944.14     21.55 o 
   5   3   5      106.61      108.36      8.76 o 
   6   3   5      872.68      889.58     33.59 o 
   7   3   5      104.07      113.81     12.96 o 
   8   3   5      306.51      320.78     20.38 o 
   9   3   5       22.11       15.58      9.00 o 
  10   3   5      297.98      323.27     29.94 o 
  11   3   5        7.67        1.72     13.01 o 
  12   3   5       77.85       89.94     19.44 o 
  13   3   5        2.08        5.95     23.21 o 
 -13   4   5       25.26       45.48     15.29 o 
 -12   4   5        0.17       10.46     12.24 o 
 -11   4   5      299.19      363.09     28.06 o 
 -10   4   5        0.05        0.00      8.49 o 
  -9   4   5      137.30      183.18     32.86 o 
  -8   4   5      185.39      193.00     18.43 o 
  -7   4   5        6.44        0.00     15.85 o 
  -6   4   5       50.36       42.03     11.93 o 
  -5   4   5      470.63      438.24     61.32 o 
  -4   4   5       11.90       11.96      9.21 o 
  -3   4   5      677.05      634.14     17.71 o 
  -2   4   5      477.63      440.57     15.42 o 
  -1   4   5     1581.18     1600.87     31.01 o 
   0   4   5     1030.42     1012.25     23.94 o 
   1   4   5      521.38      500.75     25.50 o 
   2   4   5        1.64        0.00      4.29 o 
   3   4   5      460.91      424.96     15.36 o 
   4   4   5       65.31       66.00      7.76 o 
   5   4   5      351.34      336.06     19.03 o 
   6   4   5       36.54       37.12     10.77 o 
   7   4   5       13.94       14.27     11.23 o 
   8   4   5       71.10       83.91     16.86 o 
   9   4   5      726.81      785.86     62.15 o 
  10   4   5        2.58        8.56     12.75 o 
  11   4   5      380.91      415.13     78.52 o 
  12   4   5        5.48        0.00     14.22 o 
 -12   5   5       12.04        0.00     13.90 o 
 -11   5   5        0.12        9.83     15.71 o 
 -10   5   5       52.49       43.30     18.04 o 
  -9   5   5        1.94        2.44     11.97 o 
  -8   5   5      555.39      612.34     39.68 o 
  -7   5   5       11.74       17.01     11.79 o 
  -6   5   5      129.94      142.79     20.04 o 
  -5   5   5      177.93      156.46     20.23 o 
  -4   5   5      184.82      218.11     43.04 o 
  -3   5   5      422.66      450.30     21.11 o 
  -2   5   5     1313.20     1300.28     29.09 o 
  -1   5   5      102.46      104.08     10.02 o 
   0   5   5      969.97      915.87     24.51 o 
   1   5   5      173.28      164.55     11.76 o 
   2   5   5     1601.22     1582.56     32.68 o 
   3   5   5       91.53       87.60      9.47 o 
   4   5   5      554.63      573.57     31.90 o 
   5   5   5       15.41       22.50     12.39 o 
   6   5   5      657.43      666.68     38.33 o 
   7   5   5        1.20        0.00     16.76 o 
   8   5   5      613.98      679.32     41.84 o 
   9   5   5       20.83        0.00     11.78 o 
  10   5   5      147.36      146.30     23.83 o 
  11   5   5       17.65       16.87     15.20 o 
 -10   6   5        8.17        0.86     14.58 o 
  -9   6   5      102.82      130.39     43.24 o 
  -8   6   5      160.96      139.50     20.19 o 
  -7   6   5      201.20      222.68     27.67 o 
  -6   6   5      204.77      177.90     24.88 o 
  -5   6   5      407.13      438.60     34.42 o 
  -4   6   5        4.25        0.00      9.38 o 
  -3   6   5      671.90      643.88     67.57 o 
  -2   6   5       27.25       13.16     16.97 o 
  -1   6   5       73.41       86.17     13.00 o 
   0   6   5        0.81        0.70      5.49 o 
   1   6   5      109.52      113.06     10.27 o 
   2   6   5       17.66       12.12      8.02 o 
   3   6   5      449.23      502.49     32.22 o 
   4   6   5        0.42        0.00      9.59 o 
   5   6   5     1087.75     1131.96     48.16 o 
   6   6   5        2.02       10.11     11.16 o 
   7   6   5     1355.66     1325.73     58.97 o 
   8   6   5      251.71      218.58     27.63 o 
   9   6   5      119.90      128.63     22.91 o 
  10   6   5        0.31        0.00     12.59 o 
  -8   7   5       36.96       74.23     32.16 o 
  -7   7   5       52.20       47.53     19.03 o 
  -6   7   5      137.20      145.40     24.75 o 
  -5   7   5      100.71       84.14     16.33 o 
  -4   7   5      573.34      691.73     65.41 o 
  -3   7   5        1.21        0.00     11.21 o 
  -2   7   5      153.42      169.41     24.03 o 
  -1   7   5        4.77        4.21      8.64 o 
   0   7   5      273.45      281.73     16.45 o 
   1   7   5       23.64       13.22     10.44 o 
   2   7   5       30.91       40.63     11.80 o 
   3   7   5       92.97       98.62     26.32 o 
   4   7   5      201.83      218.06     25.50 o 
   5   7   5      148.20      103.48     19.72 o 
   6   7   5      386.45      375.64     65.78 o 
   7   7   5       30.73       12.19     13.69 o 
   8   7   5      157.78      138.10     44.43 o 
  -5   8   5       36.87       59.68     19.50 o 
  -4   8   5       10.26       33.90     17.69 o 
  -3   8   5       77.80       67.33     19.11 o 
  -2   8   5        4.96        6.24     13.75 o 
  -1   8   5       80.78       94.10     30.50 o 
   0   8   5      431.44      412.78     53.20 o 
   1   8   5      137.16      181.13     24.97 o 
   2   8   5       97.56       71.25     15.05 o 
   3   8   5      475.05      475.78     31.47 o 
   4   8   5        1.31        0.00     12.13 o 
   5   8   5       46.52       77.69     30.68 o 
 -14   0   6       71.42      115.77     32.07 o 
 -12   0   6       84.41       89.23     26.39 o 
 -10   0   6      817.80      957.45     60.22 o 
  -8   0   6      499.96      543.90     26.60 o 
  -6   0   6      927.64      886.73     37.44 o 
  -4   0   6     1454.29     1278.13     34.67 o 
  -2   0   6      320.39      380.22     15.83 o 
   0   0   6      143.98      107.83     15.82 o 
   2   0   6       62.55       96.26     15.43 o 
   4   0   6     2668.16     2630.58     54.09 o 
   6   0   6      710.31      745.23     26.77 o 
   8   0   6      158.08      157.26     16.55 o 
  10   0   6     2095.49     2090.74     84.55 o 
  12   0   6      512.37      549.84     49.63 o 
 -14   1   6       14.93        0.00     14.34 o 
 -13   1   6       51.24       35.49     17.26 o 
 -12   1   6       62.21       28.05     14.51 o 
 -11   1   6       60.30       66.95     13.85 o 
 -10   1   6       40.19       37.27     10.51 o 
  -9   1   6      190.08      179.53     16.10 o 
  -8   1   6      132.72      141.74     11.18 o 
  -7   1   6     1309.76     1303.91     28.28 o 
  -6   1   6     1293.50     1317.21     27.42 o 
  -5   1   6     2335.48     2376.16     38.56 o 
  -4   1   6      589.57      582.32     15.85 o 
  -3   1   6     2789.20     2809.31     40.76 o 
  -2   1   6        8.82        6.64      5.02 o 
  -1   1   6     1631.47     1534.41     30.03 o 
   0   1   6        1.86        4.48      4.11 o 
   1   1   6     1764.48     1682.40     41.25 o 
   2   1   6      577.18      603.93     25.55 o 
   3   1   6      651.42      578.16     22.81 o 
   4   1   6       12.10       19.42      8.82 o 
   5   1   6      280.67      354.52     17.05 o 
   6   1   6      161.21      171.82     15.24 o 
   7   1   6      998.01     1030.05     24.09 o 
   8   1   6       90.18      111.81     10.23 o 
   9   1   6       71.16       79.15     13.46 o 
  10   1   6       25.24       19.03      9.67 o 
  11   1   6      224.13      265.60     42.55 o 
  12   1   6        0.70       16.84     19.98 o 
  13   1   6      204.34      179.79     37.04 o 
 -14   2   6      107.27       70.73     20.18 o 
 -13   2   6        4.66        2.87     12.89 o 
 -12   2   6      592.90      630.88     32.63 o 
 -11   2   6       24.54       31.47     11.04 o 
 -10   2   6      184.90      216.02     18.78 o 
  -9   2   6      118.83      124.76     14.24 o 
  -8   2   6      425.44      430.34     22.56 o 
  -7   2   6       38.85       54.14      7.31 o 
  -6   2   6      981.68      973.14     30.96 o 
  -5   2   6      210.92      205.51     19.26 o 
  -4   2   6     7140.28     7172.38     89.17 o 
  -3   2   6      811.51      787.57     19.92 o 
  -2   2   6     2911.53     2849.90     41.32 o 
  -1   2   6      173.54      194.52     13.12 o 
   0   2   6      864.69      820.04     25.53 o 
   1   2   6       96.86      109.99     12.09 o 
   2   2   6     3440.57     3398.55     70.25 o 
   3   2   6      520.46      523.10     27.97 o 
   4   2   6     1196.60     1142.47     23.05 o 
   5   2   6      184.98      174.65     13.37 o 
   6   2   6      583.69      543.08     17.01 o 
   7   2   6      211.27      192.52     14.22 o 
   8   2   6      168.86      169.99     18.22 o 
   9   2   6       14.85        5.49     14.58 o 
  10   2   6       57.09      108.10     31.40 o 
  11   2   6       21.27       14.88     18.72 o 
  12   2   6       87.69      118.77     23.07 o 
  13   2   6        7.73        0.00     18.34 o 
 -13   3   6      106.34       88.54     17.29 o 
 -12   3   6      124.01       81.05     15.13 o 
 -11   3   6     1090.99     1086.02     39.11 o 
 -10   3   6      267.23      303.67     23.13 o 
  -9   3   6     1646.26     1554.62     43.91 o 
  -8   3   6        0.11        0.00      6.91 o 
  -7   3   6     1860.20     1867.48     45.41 o 
  -6   3   6      598.45      536.76     22.49 o 
  -5   3   6      255.22      228.69     12.60 o 
  -4   3   6       62.52       69.61      7.69 o 
  -3   3   6        7.19        3.88      5.26 o 
  -2   3   6      644.51      681.01     24.13 o 
  -1   3   6     2608.53     2491.74     40.00 o 
   0   3   6       23.52       17.73      5.01 o 
   1   3   6      377.32      349.83     16.94 o 
   2   3   6      184.14      211.44     10.19 o 
   3   3   6      863.73      826.47     39.83 o 
   4   3   6       14.94       14.08      5.05 o 
   5   3   6     1162.60     1163.21     33.13 o 
   6   3   6      138.73      130.81     17.70 o 
   7   3   6     1031.88     1009.06     41.52 o 
   8   3   6        8.88       10.03     10.90 o 
   9   3   6     1044.87     1035.04     44.94 o 
  10   3   6        0.51        0.00     16.32 o 
  11   3   6       31.10       22.49     20.66 o 
  12   3   6       10.75       13.86     20.99 o 
  13   3   6       50.65       38.19     28.05 o 
 -12   4   6      110.50       98.87     18.03 o 
 -11   4   6        4.58        4.43     10.75 o 
 -10   4   6      313.35      352.65     26.31 o 
  -9   4   6       14.05       13.51      9.40 o 
  -8   4   6      565.58      554.83     28.35 o 
  -7   4   6       30.94       31.31      9.42 o 
  -6   4   6     1056.13     1073.90     42.74 o 
  -5   4   6       17.81        0.75      8.00 o 
  -4   4   6      661.18      661.43     23.44 o 
  -3   4   6       55.80       42.72      6.89 o 
  -2   4   6     1280.95     1354.33     28.53 o 
  -1   4   6       67.47       61.08      9.31 o 
   0   4   6     1240.78     1222.84     27.47 o 
   1   4   6        4.13        2.13      4.42 o 
   2   4   6      350.78      327.58     13.90 o 
   3   4   6        3.37        0.00      5.50 o 
   4   4   6      991.04      971.91     46.00 o 
   5   4   6       90.89       78.32     15.27 o 
   6   4   6       52.58       55.76     14.54 o 
   7   4   6       11.02       16.89     11.52 o 
   8   4   6       95.85       93.29     18.27 o 
   9   4   6       10.36       21.29     13.40 o 
  10   4   6      388.37      363.77     34.03 o 
  11   4   6       31.21        8.76     20.25 o 
  12   4   6      176.41      179.45     31.11 o 
 -11   5   6        4.43        7.07     12.22 o 
 -10   5   6       23.01       34.18     16.02 o 
  -9   5   6      323.34      316.56     32.03 o 
  -8   5   6        0.78        0.00     10.55 o 
  -7   5   6      267.82      224.02     25.52 o 
  -6   5   6      168.98      130.71     35.05 o 
  -5   5   6       13.66        6.92      9.37 o 
  -4   5   6        9.22        4.11      9.55 o 
  -3   5   6     1354.21     1384.56     37.41 o 
  -2   5   6       85.94       77.85      9.45 o 
  -1   5   6     2368.79     2505.24     61.24 o 
   0   5   6       14.95       19.39      5.77 o 
   1   5   6     1858.93     1837.21     38.02 o 
   2   5   6        2.43        0.00      6.42 o 
   3   5   6        8.72       20.49      8.32 o 
   4   5   6      162.59      150.69     43.73 o 
   5   5   6       48.01       37.21     14.35 o 
   6   5   6      149.99      114.30     20.10 o 
   7   5   6      352.46      346.40     31.99 o 
   8   5   6        0.02        5.84     14.60 o 
   9   5   6      176.11      153.66     24.78 o 
  10   5   6       20.16       15.57     22.97 o 
  11   5   6      146.59      188.35     33.10 o 
 -10   6   6       56.97       57.02     21.85 o 
  -9   6   6        4.36        8.53     15.16 o 
  -8   6   6       32.10       13.43     14.97 o 
  -7   6   6       48.38       33.69     23.92 o 
  -6   6   6      333.31      403.73     35.01 o 
  -5   6   6      106.67       78.78     17.34 o 
  -4   6   6      441.79      509.95     47.23 o 
  -3   6   6       51.45       35.85     13.06 o 
  -2   6   6        3.32        0.00      9.70 o 
  -1   6   6       63.50       53.98      9.43 o 
   0   6   6        2.27        0.00      6.38 o 
   1   6   6       15.06       19.49      7.37 o 
   2   6   6      278.96      292.97     25.84 o 
   3   6   6        6.87        0.00      9.59 o 
   4   6   6      292.35      319.33     29.67 o 
   5   6   6       17.59       19.95     12.58 o 
   6   6   6      476.11      477.04     37.45 o 
   7   6   6        7.63        2.69     12.24 o 
   8   6   6      251.64      242.62     48.68 o 
   9   6   6       97.86       87.88     20.45 o 
  -8   7   6       66.33       55.24     30.19 o 
  -7   7   6      138.98      128.04     20.09 o 
  -6   7   6       62.46       83.36     20.57 o 
  -5   7   6      357.20      392.19     76.15 o 
  -4   7   6        1.52        7.92     13.51 o 
  -3   7   6       76.61       77.46     18.48 o 
  -2   7   6        0.29        0.00     11.07 o 
  -1   7   6       56.93       79.02     17.78 o 
   0   7   6       23.79       25.50     10.66 o 
   1   7   6       44.23       51.35     12.25 o 
   2   7   6       18.16       26.33     10.95 o 
   3   7   6       36.24       48.56     16.21 o 
   4   7   6       42.56       13.43     13.36 o 
   5   7   6      477.09      486.32     38.81 o 
   6   7   6        3.80       10.81     13.90 o 
   7   7   6      117.31       80.51     20.77 o 
  -5   8   6       11.71       19.67     16.89 o 
  -4   8   6      261.54      298.68     35.25 o 
  -3   8   6       13.77       11.31     12.69 o 
  -2   8   6      262.84      253.70     35.42 o 
  -1   8   6       13.47       18.08     21.12 o 
   0   8   6       58.25       56.37     24.39 o 
   1   8   6       76.03       55.48     25.44 o 
   2   8   6      164.06      180.86     27.65 o 
   3   8   6        1.00        0.00     10.17 o 
   4   8   6      125.61      124.17     23.38 o 
 -13   0   7       67.24       77.55     30.08 o 
 -11   0   7      309.92      313.75     42.44 o 
  -9   0   7      132.85      147.49     24.96 o 
  -7   0   7       14.27       16.53      8.55 o 
  -5   0   7      701.60      686.06     26.59 o 
  -3   0   7       44.70       33.69      7.50 o 
  -1   0   7     1515.85     1535.92     35.12 o 
   1   0   7      672.02      658.42     35.05 o 
   3   0   7       86.45       45.35     13.54 o 
   5   0   7     2580.77     2842.51     60.47 o 
   7   0   7      289.72      290.80     19.85 o 
   9   0   7      242.26      243.54     21.57 o 
 -14   1   7       12.16        8.47     26.47 o 
 -13   1   7       44.11       24.37     15.70 o 
 -12   1   7        1.71        0.00     12.46 o 
 -11   1   7       55.00       61.08     16.11 o 
 -10   1   7      145.12      159.61     19.02 o 
  -9   1   7       12.84        9.24     10.38 o 
  -8   1   7      401.36      404.08     17.53 o 
  -7   1   7       66.29       67.17      8.61 o 
  -6   1   7     1036.74     1099.68     26.65 o 
  -5   1   7      421.14      420.45     14.98 o 
  -4   1   7     1025.61     1101.47     31.88 o 
  -3   1   7      300.79      284.36     13.66 o 
  -2   1   7     1256.11     1207.11     26.98 o 
  -1   1   7       72.13       75.65      8.46 o 
   0   1   7     1291.95     1276.85     27.57 o 
   1   1   7       36.33       45.36      6.30 o 
   2   1   7     1618.95     1610.32     42.85 o 
   3   1   7       36.39       40.09     15.45 o 
   4   1   7      286.75      263.25     11.94 o 
   5   1   7       86.68      112.66     11.69 o 
   6   1   7       73.35       78.24     14.04 o 
   7   1   7       11.30        5.48      8.49 o 
   8   1   7        7.08        9.72      7.34 o 
   9   1   7      111.30      102.72     30.26 o 
  10   1   7        2.45        0.00     10.61 o 
  11   1   7      133.25      128.44     28.76 o 
 -13   2   7       42.21       87.58     31.89 o 
 -12   2   7       35.76       30.76     16.98 o 
 -11   2   7       49.98       47.45     15.25 o 
 -10   2   7       57.46       67.39     12.10 o 
  -9   2   7      389.37      388.08     23.43 o 
  -8   2   7       80.72       92.72     12.42 o 
  -7   2   7      274.45      256.05     17.85 o 
  -6   2   7       50.74       48.46      7.51 o 
  -5   2   7     1153.21     1165.01     25.76 o 
  -4   2   7      879.59      839.67     20.43 o 
  -3   2   7     5787.13     5695.71     73.45 o 
  -2   2   7       23.56       28.43      6.16 o 
  -1   2   7      445.73      399.09     37.19 o 
   0   2   7     1164.64     1151.70     27.82 o 
   1   2   7      655.71      628.83     19.95 o 
   2   2   7       42.49       54.72     10.15 o 
   3   2   7      176.25      150.64     15.20 o 
   4   2   7      285.76      303.00     20.14 o 
   5   2   7      370.30      365.15     22.09 o 
   6   2   7       79.47       85.41     45.12 o 
   7   2   7      117.73      144.47     16.22 o 
   8   2   7       42.31       63.53     20.50 o 
   9   2   7       24.87       28.35     18.87 o 
  10   2   7      100.03       93.71     24.91 o 
  11   2   7      203.09      161.65     33.12 o 
  12   2   7        8.73       22.30     22.00 o 
 -13   3   7        0.27       21.72     13.18 o 
 -12   3   7      106.03       98.45     21.76 o 
 -11   3   7       19.45       21.53     11.01 o 
 -10   3   7       86.38      100.27     22.66 o 
  -9   3   7        0.33       13.57      9.19 o 
  -8   3   7      197.88      207.62     18.04 o 
  -7   3   7       49.46       58.33     10.58 o 
  -6   3   7      586.58      568.18     31.40 o 
  -5   3   7      134.60      150.52     11.28 o 
  -4   3   7       12.21       17.32      5.52 o 
  -3   3   7        9.14        1.77      5.41 o 
  -2   3   7     1043.71     1052.61     42.86 o 
  -1   3   7       92.66       83.85     10.00 o 
   0   3   7      252.84      242.06     15.25 o 
   1   3   7      102.67      117.10     14.43 o 
   2   3   7      403.42      362.73     18.07 o 
   3   3   7        3.17        2.92      8.65 o 
   4   3   7     1232.39     1285.76     33.80 o 
   5   3   7      115.31      157.54     13.84 o 
   6   3   7      793.59      812.63     36.98 o 
   7   3   7       48.56       43.43     13.51 o 
   8   3   7     1833.35     1807.52     59.89 o 
   9   3   7       20.04        9.45     17.56 o 
  10   3   7      101.03       74.48     27.66 o 
  11   3   7       16.98       15.76     20.60 o 
  12   3   7        0.99        0.00     20.24 o 
 -12   4   7        1.23        0.00     10.51 o 
 -11   4   7       41.46        9.19     11.57 o 
 -10   4   7       24.89       22.52     13.74 o 
  -9   4   7       21.69       30.06     11.18 o 
  -8   4   7       12.93       12.63      8.71 o 
  -7   4   7      215.19      256.78     27.20 o 
  -6   4   7       94.50       97.01     16.83 o 
  -5   4   7      276.36      315.41     25.88 o 
  -4   4   7        8.91       15.05      7.32 o 
  -3   4   7      202.26      176.18     14.68 o 
  -2   4   7       31.72       27.24      6.52 o 
  -1   4   7      859.01      853.19     23.01 o 
   0   4   7       58.88       71.54     10.15 o 
   1   4   7      949.03      958.60     27.05 o 
   2   4   7       67.82       65.65     10.41 o 
   3   4   7      749.26      775.81     32.44 o 
   4   4   7      301.29      314.61     36.05 o 
   5   4   7       92.87      118.90     18.78 o 
   6   4   7       18.78       18.24     11.21 o 
   7   4   7       27.57       28.78     13.26 o 
   8   4   7       28.82       16.51     13.19 o 
   9   4   7      151.88      138.25     26.35 o 
  10   4   7        8.59        0.00     13.15 o 
  11   4   7       46.44       45.45     26.58 o 
 -11   5   7       17.25        1.79     15.16 o 
 -10   5   7       56.20       46.69     17.91 o 
  -9   5   7        6.63        0.00     13.00 o 
  -8   5   7      386.99      401.33     34.97 o 
  -7   5   7       12.46        0.00     10.17 o 
  -6   5   7      116.60      129.05     34.05 o 
  -5   5   7        9.09        8.34     10.11 o 
  -4   5   7      304.66      271.23     25.51 o 
  -3   5   7       62.98       68.88     13.57 o 
  -2   5   7      567.95      578.68     24.34 o 
  -1   5   7      205.61      222.98     14.93 o 
   0   5   7     1655.63     1704.08     36.79 o 
   1   5   7       18.02        3.75      6.60 o 
   2   5   7      654.98      697.67     41.88 o 
   3   5   7       33.81       20.17      8.28 o 
   4   5   7      286.09      277.53     50.92 o 
   5   5   7       23.03       15.34     11.93 o 
   6   5   7       30.10       14.69     11.87 o 
   7   5   7       22.83       14.66     14.93 o 
   8   5   7        1.57       13.34     13.38 o 
   9   5   7       27.69       50.47     17.98 o 
  10   5   7       78.29       63.66     25.94 o 
 -10   6   7        2.82       25.64     22.90 o 
  -9   6   7       35.23       48.88     18.25 o 
  -8   6   7        2.23       11.44     14.00 o 
  -7   6   7      123.72      131.20     29.02 o 
  -6   6   7      200.06      262.40     33.92 o 
  -5   6   7      428.83      438.65     35.83 o 
  -4   6   7      123.39      126.80     20.89 o 
  -3   6   7      203.73      172.37     22.26 o 
  -2   6   7       13.36       14.47     11.40 o 
  -1   6   7       11.73       12.56      7.51 o 
   0   6   7       87.18       58.63     11.51 o 
   1   6   7       72.13       71.61     10.77 o 
   2   6   7       11.07        3.87      8.97 o 
   3   6   7      657.99      720.25     39.99 o 
   4   6   7      116.60      123.23     27.63 o 
   5   6   7      276.45      262.69     28.55 o 
   6   6   7       14.59       18.24     13.74 o 
   7   6   7        3.12       31.77     24.86 o 
   8   6   7        0.26        0.00     13.86 o 
   9   6   7        3.85       26.49     16.70 o 
  -7   7   7       51.48       43.53     18.86 o 
  -6   7   7      186.97      158.54     26.28 o 
  -5   7   7        0.07        0.22     18.73 o 
  -4   7   7      176.05      167.85     25.11 o 
  -3   7   7       32.78       22.95     14.53 o 
  -2   7   7       85.85       56.46     27.99 o 
  -1   7   7       41.12       33.29     15.57 o 
   0   7   7      262.67      297.73     20.13 o 
   1   7   7        2.07        6.02     12.03 o 
   2   7   7       39.84       56.52     14.42 o 
   3   7   7        7.40       23.49     13.44 o 
   4   7   7      302.17      349.88     33.34 o 
   5   7   7        0.07        5.54     13.86 o 
   6   7   7      283.82      308.61     35.51 o 
   7   7   7        1.18        8.70     14.86 o 
  -4   8   7        5.74        2.65     15.49 o 
  -3   8   7      247.43      322.32     35.71 o 
  -2   8   7        1.06        0.00     13.92 o 
  -1   8   7      108.58       84.58     29.92 o 
   0   8   7       13.96       54.80     26.06 o 
   1   8   7       38.40       51.55     17.98 o 
   2   8   7        5.10        0.00     11.58 o 
   3   8   7       65.50       41.17     17.10 o 
 -14   0   8        0.53       12.91     22.40 o 
 -12   0   8       99.02      109.99     29.92 o 
 -10   0   8      311.49      335.39     41.69 o 
  -8   0   8       16.99        6.72      8.91 o 
  -6   0   8        3.61        5.16      7.41 o 
  -4   0   8      316.96      337.43     25.73 o 
  -2   0   8      783.05      807.61     34.17 o 
   0   0   8     3771.26     3921.74    117.52 o 
   2   0   8     4140.46     4305.99     77.06 o 
   4   0   8     4744.04     4890.58    138.11 o 
   6   0   8      679.85      737.74     44.24 o 
   8   0   8      206.40      268.53     31.71 o 
 -13   1   8        0.79        0.00     12.51 o 
 -12   1   8      154.71      148.52     22.82 o 
 -11   1   8       23.75       42.31     11.55 o 
 -10   1   8      101.98       92.34     13.65 o 
  -9   1   8      288.33      265.39     36.58 o 
  -8   1   8       31.58       37.93      8.03 o 
  -7   1   8      675.70      716.62     21.70 o 
  -6   1   8       22.96       11.42      5.85 o 
  -5   1   8      106.89       97.76     14.01 o 
  -4   1   8        2.20        1.92      4.24 o 
  -3   1   8       67.48       68.76      7.03 o 
  -2   1   8      198.25      197.74      9.52 o 
  -1   1   8     3126.09     3026.74     42.11 o 
   0   1   8       13.17        8.80      4.69 o 
   1   1   8     3944.73     3912.73     62.65 o 
   2   1   8      248.22      292.05     20.02 o 
   3   1   8     1742.46     1793.10     57.64 o 
   4   1   8        1.22        0.00      6.35 o 
   5   1   8      374.97      335.66     26.47 o 
   6   1   8      307.61      346.97     23.34 o 
   7   1   8      581.14      530.75     28.02 o 
   8   1   8      602.78      589.73     42.01 o 
   9   1   8      423.75      465.98     43.71 o 
  10   1   8       16.26        0.00     16.97 o 
 -13   2   8        7.12        0.00     13.72 o 
 -12   2   8       76.65      108.35     16.66 o 
 -11   2   8        9.46        3.46      9.57 o 
 -10   2   8       10.31       17.65      9.60 o 
  -9   2   8        7.37        6.75      8.68 o 
  -8   2   8      166.83      198.46     17.36 o 
  -7   2   8        3.82        0.00      5.38 o 
  -6   2   8      255.41      245.49     13.87 o 
  -5   2   8      122.23      111.68      9.77 o 
  -4   2   8     3040.17     2862.61     45.28 o 
  -3   2   8      711.22      679.21     18.03 o 
  -2   2   8     1086.14     1073.80     26.42 o 
  -1   2   8      110.05       97.78     11.87 o 
   0   2   8       21.66       20.72      6.16 o 
   1   2   8       13.35        1.20      4.83 o 
   2   2   8        3.54        0.00      6.15 o 
   3   2   8        8.63        6.77      8.18 o 
   4   2   8      974.65      958.79     35.00 o 
   5   2   8      479.99      483.63     28.66 o 
   6   2   8     2360.16     2221.75     65.72 o 
   7   2   8      141.25      114.91     16.33 o 
   8   2   8      325.44      375.21     41.26 o 
   9   2   8      231.04      208.40     33.74 o 
  10   2   8      251.40      310.35     42.57 o 
  11   2   8        3.71        5.39     20.70 o 
  12   2   8      189.25      177.27     37.83 o 
 -13   3   8       50.65       69.57     16.39 o 
 -12   3   8       48.29       19.49     14.51 o 
 -11   3   8       28.45       15.10     10.61 o 
 -10   3   8        6.20       21.73     10.31 o 
  -9   3   8        9.68       17.65      9.47 o 
  -8   3   8       19.77       27.95      9.59 o 
  -7   3   8      190.63      231.88     21.13 o 
  -6   3   8      138.66      108.91     12.72 o 
  -5   3   8      226.22      236.92     13.84 o 
  -4   3   8       11.35        1.76      6.92 o 
  -3   3   8     1413.46     1383.92     34.98 o 
  -2   3   8      318.11      332.45     22.99 o 
  -1   3   8     1546.69     1541.95     66.77 o 
   0   3   8        3.29        3.74      5.74 o 
   1   3   8      642.37      655.02     23.17 o 
   2   3   8       16.50       17.71      8.02 o 
   3   3   8      914.80      933.31     64.64 o 
   4   3   8       15.29       23.70      9.89 o 
   5   3   8      366.32      399.69     25.37 o 
   6   3   8        5.79       36.88     18.67 o 
   7   3   8     1694.84     1735.15     81.44 o 
   8   3   8       81.81       54.70     22.89 o 
   9   3   8      679.57      636.81     55.45 o 
  10   3   8        2.63       24.03     21.42 o 
  11   3   8       49.19       53.39     25.96 o 
  12   3   8        0.07        0.00     23.67 o 
 -12   4   8       86.02       52.56     15.46 o 
 -11   4   8        2.49        0.00      9.36 o 
 -10   4   8      100.89      102.96     15.85 o 
  -9   4   8      120.44      123.58     16.72 o 
  -8   4   8        5.80       18.54      9.73 o 
  -7   4   8        2.63        0.00      7.85 o 
  -6   4   8       30.79       23.58     11.62 o 
  -5   4   8      357.59      370.90     29.04 o 
  -4   4   8      392.07      442.96     22.27 o 
  -3   4   8      101.33      101.32     12.23 o 
  -2   4   8      553.23      487.49     22.43 o 
  -1   4   8       88.94      109.07     18.37 o 
   0   4   8     1202.03     1190.17     28.89 o 
   1   4   8      901.98      893.99     25.28 o 
   2   4   8     2505.64     2531.24     53.61 o 
   3   4   8       62.88       56.36     10.79 o 
   4   4   8     1104.59     1206.59     35.47 o 
   5   4   8      106.68      101.43     17.74 o 
   6   4   8      100.30      107.61     18.76 o 
   7   4   8       34.21       21.74     13.58 o 
   8   4   8      187.41      248.69     34.35 o 
   9   4   8       10.87        1.54     20.24 o 
  10   4   8      235.94      214.68     40.02 o 
  11   4   8        1.11        6.87     23.31 o 
 -11   5   8       53.49       72.35     21.21 o 
 -10   5   8       53.94       54.77     19.27 o 
  -9   5   8      163.09      125.63     54.80 o 
  -8   5   8       50.90       28.47     18.20 o 
  -7   5   8      147.35      129.68     21.07 o 
  -6   5   8        1.11        1.85     10.30 o 
  -5   5   8      283.54      305.74     42.23 o 
  -4   5   8      174.90      115.97     18.70 o 
  -3   5   8      250.36      211.73     20.97 o 
  -2   5   8       22.54       12.67      8.10 o 
  -1   5   8      224.76      227.03     15.60 o 
   0   5   8        1.38        1.91      6.65 o 
   1   5   8      644.21      642.59     23.08 o 
   2   5   8       83.67       98.76     21.53 o 
   3   5   8      370.50      421.09     23.79 o 
   4   5   8      266.87      332.08     43.62 o 
   5   5   8      464.38      424.60     35.64 o 
   6   5   8      560.17      607.71     41.23 o 
   7   5   8      162.38      192.69     26.02 o 
   8   5   8       14.46       22.12     15.07 o 
   9   5   8      105.44      152.67     25.25 o 
  10   5   8        1.53        0.00     14.30 o 
  -9   6   8       20.64       39.41     19.07 o 
  -8   6   8       84.02       85.57     20.73 o 
  -7   6   8       33.73       21.72     21.46 o 
  -6   6   8      315.17      268.20     36.14 o 
  -5   6   8      230.38      258.88     28.51 o 
  -4   6   8      124.55      134.29     21.96 o 
  -3   6   8       26.36       32.58     14.99 o 
  -2   6   8      165.86      147.39     20.87 o 
  -1   6   8       17.55        9.28      9.37 o 
   0   6   8      180.47      200.95     16.29 o 
   1   6   8       21.78       22.34      8.72 o 
   2   6   8      399.24      417.49     36.52 o 
   3   6   8       60.34       65.85     29.59 o 
   4   6   8      671.92      711.75     42.71 o 
   5   6   8        0.96        0.00     15.53 o 
   6   6   8      240.92      257.77     38.55 o 
   7   6   8       10.94        0.00     11.88 o 
   8   6   8       30.01        6.82     15.40 o 
  -7   7   8        4.45        0.00     22.36 o 
  -6   7   8        9.12        7.72     20.71 o 
  -5   7   8       91.76       74.07     31.39 o 
  -4   7   8       14.95       15.63     17.33 o 
  -3   7   8      112.47      119.87     22.83 o 
  -2   7   8      259.09      308.96     32.07 o 
  -1   7   8      364.04      387.80     85.60 o 
   0   7   8       84.59       71.60     14.25 o 
   1   7   8      310.78      347.88     26.06 o 
   2   7   8        0.06        4.74     10.78 o 
   3   7   8      235.56      236.63     25.18 o 
   4   7   8       85.01       43.29     48.86 o 
   5   7   8      332.85      410.37     39.22 o 
   6   7   8        0.63        0.00     14.48 o 
  -2   8   8       49.06       11.59     15.22 o 
  -1   8   8        0.19        0.00     20.63 o 
   0   8   8       26.60       23.54     21.28 o 
   1   8   8       23.33        0.00     17.98 o 
   2   8   8       37.67       20.75     14.04 o 
 -13   0   9        9.88       38.06     25.27 o 
 -11   0   9       95.64       39.27     21.45 o 
  -9   0   9      849.38      878.01     60.13 o 
  -7   0   9     1421.14     1541.15     48.19 o 
  -5   0   9      667.59      631.82     27.00 o 
  -3   0   9      313.77      298.18     22.04 o 
  -1   0   9      488.07      440.71     32.42 o 
   1   0   9      845.31      893.40     46.79 o 
   3   0   9     1896.44     1851.71     73.04 o 
   5   0   9     1421.72     1492.38     65.91 o 
   7   0   9        6.33       20.73     15.92 o 
   9   0   9       28.02       46.69     21.22 o 
 -13   1   9        6.63       12.02     15.01 o 
 -12   1   9      132.07      139.55     33.07 o 
 -11   1   9       52.67       32.81     11.76 o 
 -10   1   9      279.32      323.67     27.70 o 
  -9   1   9        3.55        4.31      9.26 o 
  -8   1   9      497.28      483.12     26.78 o 
  -7   1   9       17.43        8.96      6.52 o 
  -6   1   9     1034.54     1038.58     38.10 o 
  -5   1   9      189.82      228.01     13.12 o 
  -4   1   9       13.63        5.45      5.86 o 
  -3   1   9      123.14      141.28      9.94 o 
  -2   1   9      146.12      132.42      9.92 o 
  -1   1   9      407.59      381.78     18.47 o 
   0   1   9     1604.60     1569.86     39.32 o 
   1   1   9      692.02      686.17     20.89 o 
   2   1   9     2422.26     2459.49     52.04 o 
   3   1   9        1.12       13.44      8.21 o 
   4   1   9      674.04      657.40     29.71 o 
   5   1   9       61.78       71.26     13.62 o 
   6   1   9       10.89       22.85     10.70 o 
   7   1   9      537.98      510.94     47.26 o 
   8   1   9      498.98      537.18     33.95 o 
   9   1   9      273.90      254.34     37.08 o 
  10   1   9      370.23      409.97     46.10 o 
 -13   2   9      277.07      237.42     49.04 o 
 -12   2   9      159.26      136.80     18.87 o 
 -11   2   9      228.69      243.71     21.72 o 
 -10   2   9       35.62       30.82     11.92 o 
  -9   2   9      114.55      165.44     17.35 o 
  -8   2   9        0.19        0.00      7.61 o 
  -7   2   9       37.98       29.93     10.82 o 
  -6   2   9       50.34       70.87      9.01 o 
  -5   2   9      359.73      374.08     16.33 o 
  -4   2   9       62.02       54.40      7.53 o 
  -3   2   9     1322.57     1281.12     26.64 o 
  -2   2   9       89.16       88.31     18.70 o 
  -1   2   9      287.45      264.43     15.53 o 
   0   2   9       50.12       59.13      8.81 o 
   1   2   9      140.55      140.35     12.29 o 
   2   2   9       44.13       38.51     10.35 o 
   3   2   9       22.87        2.01     11.61 o 
   4   2   9      100.92       79.31     13.62 o 
   5   2   9     1003.95      983.10     37.85 o 
   6   2   9       67.22       76.24     14.36 o 
   7   2   9     1202.01     1216.31     73.56 o 
   8   2   9       33.96       66.76     22.07 o 
   9   2   9      308.22      359.58     44.92 o 
  10   2   9        7.18       39.99     23.61 o 
  11   2   9      124.74      135.23     34.07 o 
 -12   3   9       20.97       17.44     12.36 o 
 -11   3   9       21.03       14.60     14.14 o 
 -10   3   9       12.64       17.20     14.62 o 
  -9   3   9        1.03       11.65      9.24 o 
  -8   3   9      136.59      130.21     15.32 o 
  -7   3   9      105.73       78.69     12.05 o 
  -6   3   9      576.85      569.92     25.10 o 
  -5   3   9       18.97       21.00      6.66 o 
  -4   3   9     1503.50     1580.04     34.82 o 
  -3   3   9        0.81        5.05      6.65 o 
  -2   3   9      626.60      680.68     31.50 o 
  -1   3   9      112.27      108.49     13.35 o 
   0   3   9       86.48      103.32     13.19 o 
   1   3   9        2.41        1.21     10.39 o 
   2   3   9      247.18      282.44     37.44 o 
   3   3   9      208.17      209.57     22.87 o 
   4   3   9       58.34       65.59     13.84 o 
   5   3   9      192.62      215.38     30.34 o 
   6   3   9      513.25      487.33     47.67 o 
   7   3   9       15.94       16.18     18.34 o 
   8   3   9      610.02      533.52     53.06 o 
   9   3   9       70.86       44.14     23.61 o 
  10   3   9      155.96      150.95     34.53 o 
  11   3   9       43.58       52.25     25.83 o 
 -11   4   9      138.83      146.51     20.00 o 
 -10   4   9        1.25        4.96     11.74 o 
  -9   4   9      237.93      219.67     27.82 o 
  -8   4   9       88.51       70.94     13.48 o 
  -7   4   9        1.42        0.54      8.47 o 
  -6   4   9        3.08       20.11     11.76 o 
  -5   4   9       84.52      108.05     17.25 o 
  -4   4   9      602.22      616.14     26.54 o 
  -3   4   9      913.12      938.47     31.29 o 
  -2   4   9       23.49       26.66      8.58 o 
  -1   4   9      712.30      728.69     27.15 o 
   0   4   9       55.67       70.38     13.00 o 
   1   4   9      195.39      222.06     56.84 o 
   2   4   9      291.01      264.23     18.91 o 
   3   4   9      269.51      286.43     24.49 o 
   4   4   9       26.24       18.34     10.67 o 
   5   4   9      688.14      709.00     57.84 o 
   6   4   9      109.95      145.33     30.80 o 
   7   4   9      234.88      195.88     35.74 o 
   8   4   9        9.51        0.00     17.59 o 
   9   4   9      106.78       48.13     24.42 o 
  10   4   9       12.33       14.97     22.36 o 
 -10   5   9      156.72      204.69     28.92 o 
  -9   5   9        0.07       17.38     14.82 o 
  -8   5   9      233.96      232.56     28.13 o 
  -7   5   9       12.92        0.00     10.48 o 
  -6   5   9      152.10      177.15     23.67 o 
  -5   5   9        4.08       11.61     11.38 o 
  -4   5   9        9.78       23.91     12.37 o 
  -3   5   9      107.39       97.57     13.51 o 
  -2   5   9       25.78       27.36     10.17 o 
  -1   5   9       38.42       38.07     10.39 o 
   0   5   9      243.81      238.86     19.20 o 
   1   5   9       10.94       15.72      7.71 o 
   2   5   9      422.40      424.04     21.41 o 
   3   5   9        0.05        0.00      8.28 o 
   4   5   9      413.74      370.11     37.26 o 
   5   5   9      314.68      255.84     42.68 o 
   6   5   9      308.23      315.17     31.35 o 
   7   5   9      120.21      139.57     24.09 o 
   8   5   9      173.64      126.33     23.47 o 
   9   5   9       17.91        1.57     22.72 o 
  -9   6   9      166.72      230.97     49.84 o 
  -8   6   9        2.87        4.69     15.09 o 
  -7   6   9      180.64      179.31     26.53 o 
  -6   6   9       21.19       18.58     15.11 o 
  -5   6   9      103.99      134.63     22.38 o 
  -4   6   9       16.58        2.83     12.55 o 
  -3   6   9      110.69      117.58     20.27 o 
  -2   6   9       15.60       17.41     12.43 o 
  -1   6   9      146.89      165.08     21.67 o 
   0   6   9        9.62        5.29      8.19 o 
   1   6   9      133.15      140.73     16.18 o 
   2   6   9       38.70       46.13     12.11 o 
   3   6   9      249.02      272.69     23.65 o 
   4   6   9       82.79       71.01     18.53 o 
   5   6   9      114.66       76.13     20.40 o 
   6   6   9       18.04       16.82     15.30 o 
   7   6   9      125.85      132.13     25.06 o 
   8   6   9        0.37        1.56     15.78 o 
  -6   7   9      152.09      177.61     28.44 o 
  -5   7   9        1.09        0.00     14.37 o 
  -4   7   9      116.48       92.48     21.04 o 
  -3   7   9      111.44       87.29     21.27 o 
  -2   7   9      107.02       87.81     20.55 o 
  -1   7   9      138.21       89.47     19.93 o 
   0   7   9      229.60      245.82     23.68 o 
   1   7   9       29.35       17.09     12.16 o 
   2   7   9      108.93      114.78     26.80 o 
   3   7   9       26.42       10.40     12.02 o 
   4   7   9      181.36      175.02     33.56 o 
   5   7   9       67.22       36.10     18.23 o 
 -12   0  10        8.96       24.52     22.89 o 
 -10   0  10      128.55      110.22     26.52 o 
  -8   0  10      758.69      751.95     34.83 o 
  -6   0  10     1155.05     1199.70     91.42 o 
  -4   0  10      407.08      360.03     21.55 o 
  -2   0  10      133.42      144.37     13.27 o 
   0   0  10      582.93      637.95     40.80 o 
   2   0  10      455.67      382.96     35.47 o 
   4   0  10      840.52      897.06     51.17 o 
   6   0  10      172.73      164.26     28.09 o 
   8   0  10       31.45       44.99     19.72 o 
 -13   1  10       42.11       41.92     23.85 o 
 -12   1  10        1.54        6.76     14.59 o 
 -11   1  10      149.98      176.65     22.60 o 
 -10   1  10       27.47       21.29     10.65 o 
  -9   1  10      125.93      130.97     19.48 o 
  -8   1  10        0.32        0.00      6.41 o 
  -7   1  10      444.51      506.51     20.74 o 
  -6   1  10        0.00        5.05      6.30 o 
  -5   1  10      229.04      234.96     13.80 o 
  -4   1  10       42.05       46.94      7.64 o 
  -3   1  10       77.03       75.20      9.87 o 
  -2   1  10       72.85       86.75     17.16 o 
  -1   1  10      661.82      604.33     20.87 o 
   0   1  10      610.60      623.37     24.05 o 
   1   1  10      416.86      394.17     20.01 o 
   2   1  10      108.04      110.43     15.68 o 
   3   1  10     1207.57     1253.02     60.29 o 
   4   1  10      145.60      140.08     33.58 o 
   5   1  10      101.68      101.10     16.03 o 
   6   1  10      147.39      141.48     31.71 o 
   7   1  10      160.32      231.81     40.40 o 
   8   1  10       84.21       76.48     16.32 o 
   9   1  10      221.11      220.56     35.05 o 
  10   1  10       12.50        0.00     18.93 o 
 -12   2  10      121.04      118.21     28.57 o 
 -11   2  10        8.57        1.49     10.65 o 
 -10   2  10       66.26       48.74     14.04 o 
  -9   2  10        0.53        4.20     13.61 o 
  -8   2  10       83.07       91.20     13.13 o 
  -7   2  10       52.62       66.89      9.66 o 
  -6   2  10       13.99       22.39      9.95 o 
  -5   2  10       53.43       50.43      8.17 o 
  -4   2  10      815.75      787.23     32.69 o 
  -3   2  10       44.78       62.90      9.76 o 
  -2   2  10      297.01      295.80     17.35 o 
  -1   2  10       65.60       78.78     10.33 o 
   0   2  10       19.56        4.47      5.96 o 
   1   2  10        0.14        4.09      6.10 o 
   2   2  10      342.78      345.97     18.60 o 
   3   2  10      265.25      290.57     23.90 o 
   4   2  10      203.59      255.08     22.94 o 
   5   2  10      144.51      152.55     19.43 o 
   6   2  10      142.62      177.99     23.49 o 
   7   2  10      194.56      173.92     21.19 o 
   8   2  10        2.03       52.67     22.66 o 
   9   2  10       10.06       15.66     19.19 o 
  10   2  10       11.68       32.92     24.59 o 
  11   2  10        8.54        0.13     21.19 o 
 -12   3  10        4.08        8.27     11.43 o 
 -11   3  10        7.23        7.24     10.89 o 
 -10   3  10        2.11        0.00      9.77 o 
  -9   3  10       32.59       24.40     17.24 o 
  -8   3  10        4.38        3.31      8.32 o 
  -7   3  10       81.20       86.32     18.00 o 
  -6   3  10      135.59      129.90     18.69 o 
  -5   3  10     1063.98     1059.16     33.01 o 
  -4   3  10       34.45       18.18     10.02 o 
  -3   3  10      673.42      680.19     25.55 o 
  -2   3  10      256.11      302.68     24.10 o 
  -1   3  10      224.75      202.80     21.04 o 
   0   3  10      129.16      141.65     20.34 o 
   1   3  10        4.08        1.72      6.53 o 
   2   3  10        4.80        0.00      6.66 o 
   3   3  10      198.26      152.55     19.08 o 
   4   3  10       21.20       17.78     10.55 o 
   5   3  10        1.94        0.00      9.81 o 
   6   3  10       51.50       28.87     20.37 o 
   7   3  10       75.34       66.89     23.48 o 
   8   3  10       40.38       12.29     18.15 o 
   9   3  10       35.55        6.02     19.00 o 
  10   3  10        1.17       18.47     22.13 o 
  11   3  10       44.91       55.71     27.99 o 
 -11   4  10        2.37        0.00     11.14 o 
 -10   4  10      156.95      141.82     25.41 o 
  -9   4  10        3.67        4.24     10.30 o 
  -8   4  10       84.24       66.79     17.14 o 
  -7   4  10        8.43        5.80     11.29 o 
  -6   4  10       66.03       56.70     14.71 o 
  -5   4  10      270.83      287.60     27.30 o 
  -4   4  10      158.37      187.38     25.35 o 
  -3   4  10        4.29        8.84      8.60 o 
  -2   4  10      466.75      483.21     24.86 o 
  -1   4  10       76.95       50.93     16.91 o 
   0   4  10      499.26      479.41     24.66 o 
   1   4  10      133.13      105.71     17.66 o 
   2   4  10       82.13       73.54     15.68 o 
   3   4  10      523.80      488.54     37.65 o 
   4   4  10        3.16       10.40     12.41 o 
   5   4  10        0.34        0.00     15.07 o 
   6   4  10      301.78      254.24     40.18 o 
   7   4  10       84.68       70.43     25.83 o 
   8   4  10      114.92      154.09     35.87 o 
   9   4  10       45.59       41.72     25.47 o 
  10   4  10       19.20       18.02     26.48 o 
 -10   5  10        1.29        0.00     15.51 o 
  -9   5  10      167.89      147.44     24.10 o 
  -8   5  10       16.64       15.55     14.91 o 
  -7   5  10      438.05      446.39     37.11 o 
  -6   5  10       92.23       73.85     27.10 o 
  -5   5  10       52.46       66.78     16.83 o 
  -4   5  10        6.73        0.00     16.53 o 
  -3   5  10        1.68       13.77      9.21 o 
  -2   5  10      130.29      118.17     15.49 o 
  -1   5  10       24.31       35.30     10.66 o 
   0   5  10        5.94        1.97      8.41 o 
   1   5  10      533.17      525.04     28.01 o 
   2   5  10       39.49       51.70     12.84 o 
   3   5  10      638.06      705.74     38.59 o 
   4   5  10       26.81       23.34     20.96 o 
   5   5  10       88.13      117.34     30.96 o 
   6   5  10       66.45       27.37     22.33 o 
   7   5  10       74.90      131.47     33.87 o 
   8   5  10        0.92        0.00     22.53 o 
   9   5  10      103.44      107.27     36.52 o 
  -8   6  10      162.55      168.95     26.32 o 
  -7   6  10       20.02        5.62     13.44 o 
  -6   6  10       77.53       88.60     20.78 o 
  -5   6  10        1.23        0.00     12.08 o 
  -4   6  10      100.22       93.31     21.01 o 
  -3   6  10       27.08       29.92     14.88 o 
  -2   6  10      317.03      345.45     32.43 o 
  -1   6  10        6.14        0.00      9.22 o 
   0   6  10      163.46      171.68     19.30 o 
   1   6  10       50.03       53.93     13.34 o 
   2   6  10      169.94      190.18     20.32 o 
   3   6  10      290.37      294.08     51.91 o 
   4   6  10      119.83       93.35     20.77 o 
   5   6  10       89.35      145.09     39.51 o 
   6   6  10       99.96      108.74     22.83 o 
   7   6  10       17.19        1.83     21.15 o 
  -5   7  10      121.86      184.04     36.21 o 
  -4   7  10       13.27       10.62     15.93 o 
  -3   7  10      100.99       87.55     37.13 o 
  -2   7  10       51.25       64.98     21.66 o 
  -1   7  10      125.83      121.87     24.96 o 
   0   7  10        6.25        5.39     11.64 o 
   1   7  10      108.02       94.64     16.86 o 
   2   7  10        5.71        1.64     11.51 o 
   3   7  10      104.89      106.58     17.98 o 
   4   7  10        0.08       12.89     13.20 o 
 -11   0  11       26.70        5.04     18.93 o 
  -9   0  11      299.62      343.04     28.34 o 
  -7   0  11      260.64      265.56     23.75 o 
  -5   0  11       50.80       51.77     11.99 o 
  -3   0  11      107.86       91.45     21.32 o 
  -1   0  11      919.32      834.03     48.68 o 
   1   0  11      922.38      795.25     49.01 o 
   3   0  11      254.73      272.61     34.82 o 
   5   0  11      181.16      164.23     29.65 o 
   7   0  11       38.87       54.73     21.78 o 
   9   0  11      365.09      358.15     43.16 o 
 -12   1  11       47.59       81.25     52.72 o 
 -11   1  11        3.43        0.00      9.96 o 
 -10   1  11       30.12       38.58     11.97 o 
  -9   1  11       47.56       52.90     21.68 o 
  -8   1  11       37.53       33.20      9.34 o 
  -7   1  11        3.03        0.00      6.68 o 
  -6   1  11      224.01      224.46     14.70 o 
  -5   1  11        7.56        9.89      7.77 o 
  -4   1  11      257.07      263.57     17.43 o 
  -3   1  11        0.01        5.86      9.13 o 
  -2   1  11      502.37      476.75     21.14 o 
  -1   1  11       55.82       42.36     11.20 o 
   0   1  11      205.86      250.03     22.21 o 
   1   1  11        0.87        0.00      7.62 o 
   2   1  11     1067.39     1048.85     40.40 o 
   3   1  11        1.35       22.37     10.87 o 
   4   1  11      676.76      631.13     33.33 o 
   5   1  11        0.16        0.44     14.71 o 
   6   1  11      225.17      228.06     24.04 o 
   7   1  11        0.41        0.00     10.64 o 
   8   1  11      337.09      369.12     87.51 o 
   9   1  11        4.24        0.00     18.05 o 
  10   1  11       53.01       60.36     27.30 o 
 -12   2  11        0.01        0.00     11.49 o 
 -11   2  11       27.48       21.53     12.27 o 
 -10   2  11       10.55       10.59     10.74 o 
  -9   2  11      111.97      139.29     17.14 o 
  -8   2  11       12.65        5.00      9.21 o 
  -7   2  11       35.60       54.28     11.61 o 
  -6   2  11       15.40       16.81      8.66 o 
  -5   2  11      130.57      127.38     14.37 o 
  -4   2  11      102.97      126.61     13.92 o 
  -3   2  11     2185.91     2231.19    110.24 o 
  -2   2  11        9.69        4.83      7.09 o 
  -1   2  11     1030.29     1018.38     30.54 o 
   0   2  11       12.87        1.76      6.70 o 
   1   2  11      567.18      600.30     27.82 o 
   2   2  11       57.23       59.14     13.94 o 
   3   2  11      294.66      272.66     24.66 o 
   4   2  11       23.12       28.78     12.51 o 
   5   2  11     1038.42     1031.29     42.50 o 
   6   2  11      124.75      118.58     18.95 o 
   7   2  11      547.09      538.27     52.15 o 
   8   2  11        0.01        0.00     16.22 o 
   9   2  11        1.16        4.15     20.24 o 
  10   2  11       26.74        0.00     18.21 o 
  11   2  11       47.59       28.58     26.94 o 
 -11   3  11       11.83        7.73     11.56 o 
 -10   3  11       33.16       38.94     12.77 o 
  -9   3  11        2.38       14.34     19.60 o 
  -8   3  11       30.20       19.00     12.70 o 
  -7   3  11        1.91        1.35     11.00 o 
  -6   3  11      964.73      960.59     42.59 o 
  -5   3  11      154.24      139.88     15.51 o 
  -4   3  11      964.82      935.50     31.93 o 
  -3   3  11      104.10       94.24     18.46 o 
  -2   3  11      755.49      774.08     28.20 o 
  -1   3  11      823.36      904.34     30.60 o 
   0   3  11     1695.36     1727.04     43.34 o 
   1   3  11      388.48      393.14     22.12 o 
   2   3  11      579.50      598.40     25.29 o 
   3   3  11      127.80      122.14     14.14 o 
   4   3  11      465.13      509.21     32.98 o 
   5   3  11      146.50      122.82     19.12 o 
   6   3  11      108.71       87.85     27.37 o 
   7   3  11      180.36      129.31     31.35 o 
   8   3  11       80.06       61.21     28.31 o 
   9   3  11        2.77        0.00     20.34 o 
  10   3  11      149.57      105.61     33.19 o 
 -10   4  11       24.59       17.14     15.93 o 
  -9   4  11       49.57       49.42     19.42 o 
  -8   4  11        3.36        7.51     11.91 o 
  -7   4  11      116.33      110.18     49.06 o 
  -6   4  11      100.33       95.71     18.37 o 
  -5   4  11      410.22      371.81     31.37 o 
  -4   4  11       61.97       49.33     17.78 o 
  -3   4  11      190.68      185.42     17.80 o 
  -2   4  11        3.55        2.81      8.36 o 
  -1   4  11      479.86      466.42     27.60 o 
   0   4  11        0.86        6.64      8.31 o 
   1   4  11      469.37      532.10     26.82 o 
   2   4  11      114.39      120.62     15.12 o 
   3   4  11      314.06      304.55     26.20 o 
   4   4  11       44.75       25.95     13.19 o 
   5   4  11      470.29      495.21     54.11 o 
   6   4  11       44.63       37.57     23.74 o 
   7   4  11      219.24      257.51     42.41 o 
   8   4  11        0.06       12.00     21.64 o 
   9   4  11      137.56       85.43     30.24 o 
  -9   5  11       19.34        6.00     21.61 o 
  -8   5  11      228.89      245.39     33.20 o 
  -7   5  11      189.93      209.46     28.23 o 
  -6   5  11      153.72      165.29     26.43 o 
  -5   5  11       56.30       61.46     17.74 o 
  -4   5  11       34.66       53.50     15.45 o 
  -3   5  11        2.70        0.00     12.53 o 
  -2   5  11       11.80       20.81     10.00 o 
  -1   5  11       29.20       11.01      9.49 o 
   0   5  11      142.65      166.40     18.20 o 
   1   5  11        0.07        0.00      9.46 o 
   2   5  11      730.07      756.14     34.67 o 
   3   5  11       41.04       16.38     12.77 o 
   4   5  11       67.69       43.29     24.69 o 
   5   5  11        5.17        0.00     18.67 o 
   6   5  11       57.95      108.22     32.47 o 
   7   5  11        0.03       25.76     22.53 o 
   8   5  11      144.68      265.09     48.65 o 
  -7   6  11       33.27        0.00     17.33 o 
  -6   6  11        5.92        1.03     13.36 o 
  -5   6  11       53.87       55.47     22.45 o 
  -4   6  11       42.57       33.59     16.25 o 
  -3   6  11      298.38      255.85     29.67 o 
  -2   6  11       16.91       19.04     15.49 o 
  -1   6  11      264.00      291.20     31.88 o 
   0   6  11       11.32       22.77     21.95 o 
   1   6  11       62.81       80.24     27.12 o 
   2   6  11       91.55       67.47     19.74 o 
   3   6  11       78.73       71.89     52.75 o 
   4   6  11      151.31      165.85     25.27 o 
   5   6  11       50.29       74.02     31.19 o 
   6   6  11        3.48        0.00     22.23 o 
  -3   7  11        0.21        9.79     15.41 o 
  -2   7  11       70.91       35.15     27.73 o 
  -1   7  11        9.06       28.99     16.90 o 
   0   7  11      221.61      205.94     29.37 o 
   1   7  11       31.65       28.77     34.97 o 
   2   7  11      256.07      299.75     33.61 o 
 -12   0  12        0.63        0.00     19.88 o 
 -10   0  12      156.01      200.39     36.52 o 
  -8   0  12      423.94      492.08     37.83 o 
  -6   0  12      121.34      149.02     18.47 o 
  -4   0  12      121.40      119.93     23.83 o 
  -2   0  12     1020.94     1068.55     58.20 o 
   0   0  12     1005.14      961.41     55.06 o 
   2   0  12      185.85      193.20     30.05 o 
   4   0  12        4.75        0.00     15.33 o 
   6   0  12        5.59       16.90     17.72 o 
   8   0  12      225.91      275.39     40.28 o 
 -12   1  12        0.27        0.00     34.07 o 
 -11   1  12       73.99       62.43     18.97 o 
 -10   1  12        3.69        0.00     10.76 o 
  -9   1  12       92.38      131.94     20.09 o 
  -8   1  12       10.87       13.07     19.22 o 
  -7   1  12       58.65       65.20     12.55 o 
  -6   1  12       19.41       32.08      9.78 o 
  -5   1  12      106.13       87.40     33.86 o 
  -4   1  12        0.21        9.62      7.34 o 
  -3   1  12      184.43      164.34     19.69 o 
  -2   1  12       19.25       12.65      9.26 o 
  -1   1  12      162.45      142.05     32.63 o 
   0   1  12       50.62       59.50     14.61 o 
   1   1  12      253.44      261.75     42.50 o 
   2   1  12       12.15       14.62     10.74 o 
   3   1  12      622.19      740.48     37.01 o 
   4   1  12       54.32       45.86     13.63 o 
   5   1  12      271.53      270.54     55.88 o 
   6   1  12      346.42      308.99     44.60 o 
   7   1  12      316.46      305.95     28.62 o 
   8   1  12       48.03       17.39     13.27 o 
   9   1  12       67.20       38.91     24.75 o 
  10   1  12        9.16        0.62     22.20 o 
 -11   2  12       24.34       31.84     16.83 o 
 -10   2  12       46.81       29.07     18.46 o 
  -9   2  12       13.95       13.79     12.99 o 
  -8   2  12      138.69      134.26     20.76 o 
  -7   2  12       20.91       29.64     11.44 o 
  -6   2  12        1.31       10.78      8.81 o 
  -5   2  12       95.80       77.04     12.61 o 
  -4   2  12       50.94       63.06     11.29 o 
  -3   2  12       37.37       40.75     14.59 o 
  -2   2  12      134.43      151.77     14.62 o 
  -1   2  12       14.83        4.61      9.27 o 
   0   2  12      761.35      677.83     48.14 o 
   1   2  12       91.84       74.66     15.32 o 
   2   2  12      456.61      487.32     32.59 o 
   3   2  12        1.88       13.65     11.52 o 
   4   2  12      117.51      129.62     19.42 o 
   5   2  12       30.48       34.61     14.09 o 
   6   2  12     1101.41     1120.21     46.86 o 
   7   2  12        4.58        0.00     18.57 o 
   8   2  12      240.78      261.73     42.63 o 
   9   2  12       20.00        0.13     22.49 o 
  10   2  12       61.97       67.29     30.41 o 
 -10   3  12        2.95        0.00     13.00 o 
  -9   3  12       12.75        8.84     14.13 o 
  -8   3  12       13.83       44.00     34.59 o 
  -7   3  12       89.00       70.56     35.98 o 
  -6   3  12        4.49        7.07     11.37 o 
  -5   3  12      748.76      678.89     63.27 o 
  -4   3  12       18.68       19.45      9.11 o 
  -3   3  12      240.85      231.80     28.80 o 
  -2   3  12      100.75       97.75     19.28 o 
  -1   3  12      404.46      421.60     23.60 o 
   0   3  12       81.98       74.71     12.09 o 
   1   3  12       79.20       81.32     16.29 o 
   2   3  12      104.73       75.00     16.20 o 
   3   3  12      657.74      701.08     38.06 o 
   4   3  12       66.99       49.42     14.89 o 
   5   3  12      441.96      522.79     34.94 o 
   6   3  12       31.14       10.72     18.80 o 
   7   3  12       14.24        0.00     21.28 o 
   8   3  12        8.70        0.00     19.55 o 
   9   3  12       96.07      154.16     38.25 o 
  -9   4  12        7.37        0.00     13.11 o 
  -8   4  12       18.52       39.31     16.88 o 
  -7   4  12        0.69        2.40     12.60 o 
  -6   4  12      130.28      117.70     20.71 o 
  -5   4  12       14.00       11.88     12.56 o 
  -4   4  12       71.98       81.34     13.88 o 
  -3   4  12        1.15       13.58      9.90 o 
  -2   4  12       86.39      125.81     17.01 o 
  -1   4  12       51.74       65.54     12.71 o 
   0   4  12       90.10       75.84     13.05 o 
   1   4  12       14.12        3.10     13.99 o 
   2   4  12      165.26      144.22     16.48 o 
   3   4  12        3.50        9.25      9.04 o 
   4   4  12      708.25      723.70     41.77 o 
   5   4  12       10.00       34.72     23.48 o 
   6   4  12      148.72      196.89     39.79 o 
   7   4  12       23.25       29.26     22.43 o 
   8   4  12       39.20       76.80     29.79 o 
  -8   5  12       62.13       55.15     19.72 o 
  -7   5  12       40.88       44.83     18.20 o 
  -6   5  12       52.99       66.66     29.97 o 
  -5   5  12       20.27       55.59     17.47 o 
  -4   5  12        0.07        4.30     12.76 o 
  -3   5  12       36.38       40.52     12.69 o 
  -2   5  12        0.32        1.00      9.41 o 
  -1   5  12        1.45        0.00      9.61 o 
   0   5  12       19.19       17.65     10.43 o 
   1   5  12      328.28      354.29     25.81 o 
   2   5  12        0.96        3.17     10.13 o 
   3   5  12      142.41      141.90     22.12 o 
   4   5  12        0.26        3.79     18.28 o 
   5   5  12       20.02       13.99     21.15 o 
   6   5  12        5.11        9.29     23.44 o 
   7   5  12       48.05        0.00     22.53 o 
  -6   6  12       72.37       90.13     23.45 o 
  -5   6  12       27.56       29.91     17.40 o 
  -4   6  12      117.53      156.42     35.75 o 
  -3   6  12       25.63        7.63     15.43 o 
  -2   6  12      192.81      216.99     28.92 o 
  -1   6  12       11.23        6.43     11.67 o 
   0   6  12       86.74       77.24     16.18 o 
   1   6  12        0.50        0.00     10.76 o 
   2   6  12       24.37       25.44     16.00 o 
   3   6  12       32.11       26.68     16.70 o 
   4   6  12        7.30       21.85     16.43 o 
 -11   0  13       37.04       25.37     25.99 o 
  -9   0  13      162.83      207.52     34.79 o 
  -7   0  13      189.99      183.94     31.98 o 
  -5   0  13        5.01       10.46     13.50 o 
  -3   0  13      487.77      524.99     46.04 o 
  -1   0  13      894.87      961.93     58.33 o 
   1   0  13      233.29      275.20     37.53 o 
   3   0  13      119.19       53.06     20.66 o 
   5   0  13      128.81       76.93     26.03 o 
   7   0  13       68.90      102.66     28.94 o 
   9   0  13      249.67      269.44     42.57 o 
 -11   1  13        4.18        5.66     22.69 o 
 -10   1  13       55.54       49.74     17.91 o 
  -9   1  13       34.18       50.50     17.34 o 
  -8   1  13       60.64       70.89     20.68 o 
  -7   1  13       20.90       12.45      9.89 o 
  -6   1  13      138.75      106.59     17.74 o 
  -5   1  13       11.32       19.07     13.29 o 
  -4   1  13       58.74       67.37     32.70 o 
  -3   1  13      133.53      138.54     19.05 o 
  -2   1  13        1.72        0.49      9.40 o 
  -1   1  13      214.11      184.60     21.71 o 
   0   1  13      116.91      132.23     19.14 o 
   1   1  13        2.73        0.14     13.37 o 
   2   1  13      386.39      429.74     31.42 o 
   3   1  13        9.43       21.31     11.75 o 
   4   1  13      123.04      145.10     24.78 o 
   5   1  13       72.98       99.59     19.62 o 
   6   1  13       42.77       74.30     17.90 o 
   7   1  13        3.13       14.42     14.36 o 
   8   1  13       93.06      117.16     36.10 o 
   9   1  13       41.36        1.21     22.33 o 
 -10   2  13        1.55        1.00     14.23 o 
  -9   2  13       62.13       53.27     38.29 o 
  -8   2  13        5.88        0.00     12.53 o 
  -7   2  13       25.35       28.00     10.94 o 
  -6   2  13       76.08       82.28     13.55 o 
  -5   2  13       36.90       23.74     10.46 o 
  -4   2  13       59.08       52.57     17.72 o 
  -3   2  13       18.58       15.49     20.61 o 
  -2   2  13      102.91      107.59     17.52 o 
  -1   2  13       23.45       42.89     13.61 o 
   0   2  13      125.48      150.73     21.13 o 
   1   2  13      139.55      177.07     27.24 o 
   2   2  13      205.08      232.75     25.04 o 
   3   2  13       84.20       81.86     17.08 o 
   4   2  13        0.02        9.00     12.28 o 
   5   2  13      448.23      526.86     43.47 o 
   6   2  13        3.00       15.92     13.46 o 
   7   2  13      301.77      303.18     45.19 o 
   8   2  13        0.56        8.96     21.81 o 
   9   2  13       58.72       68.63     28.84 o 
 -10   3  13       21.78       41.06     17.96 o 
  -9   3  13       24.09        6.37     14.91 o 
  -8   3  13        7.81        0.00     20.42 o 
  -7   3  13        0.10        0.00     15.79 o 
  -6   3  13      226.85      223.25     54.18 o 
  -5   3  13        4.43       12.01      9.79 o 
  -4   3  13      109.09       99.84     14.73 o 
  -3   3  13      108.83      110.24     14.85 o 
  -2   3  13      205.05      199.45     36.60 o 
  -1   3  13        9.32       25.72     12.92 o 
   0   3  13        7.60        7.24     11.67 o 
   1   3  13       39.86       36.50     14.11 o 
   2   3  13        1.89        9.34     10.71 o 
   3   3  13       27.92       19.78     14.01 o 
   4   3  13      227.95      273.64     28.35 o 
   5   3  13        0.48       10.68     12.93 o 
   6   3  13        8.24        0.00     20.08 o 
   7   3  13        8.67       25.11     22.23 o 
   8   3  13       83.85       67.65     28.61 o 
  -9   4  13       75.51       61.11     18.80 o 
  -8   4  13        5.07       22.22     15.58 o 
  -7   4  13      141.94      115.95     22.05 o 
  -6   4  13       73.92       37.13     16.88 o 
  -5   4  13       19.02       30.54     20.01 o 
  -4   4  13        8.86        0.00      9.68 o 
  -3   4  13       15.13       19.43     10.53 o 
  -2   4  13        7.84        0.00      9.54 o 
  -1   4  13      153.39      185.79     19.10 o 
   0   4  13      281.81      264.13     22.08 o 
   1   4  13       44.45       39.25     14.99 o 
   2   4  13      315.99      292.91     30.40 o 
   3   4  13      173.79      184.73     25.49 o 
   4   4  13       83.06       55.60     34.66 o 
   5   4  13      169.33      136.86     34.89 o 
   6   4  13        0.44        0.00     17.07 o 
   7   4  13       22.19        1.93     24.85 o 
  -7   5  13       61.92       40.92     18.22 o 
  -6   5  13        6.03        0.00     13.19 o 
  -5   5  13        1.24        0.22     12.97 o 
  -4   5  13       93.23      102.44     21.09 o 
  -3   5  13        0.77        1.06     10.60 o 
  -2   5  13       50.91       78.18     15.47 o 
  -1   5  13       18.64       19.19     11.43 o 
   0   5  13      121.45      112.57     20.60 o 
   1   5  13       77.61       76.55     15.05 o 
   2   5  13      142.22       96.35     16.13 o 
   3   5  13       38.84       14.48     21.55 o 
   4   5  13      100.93       45.35     25.83 o 
   5   5  13        4.16       37.21     26.97 o 
   6   5  13      175.04      146.90     40.18 o 
  -4   6  13       27.10       21.93     16.87 o 
  -3   6  13      116.92      116.87     23.99 o 
  -2   6  13        3.91        6.52     15.18 o 
  -1   6  13       25.08        2.80     12.41 o 
   0   6  13       16.24        5.02     12.35 o 
   1   6  13       20.62       36.74     15.85 o 
   2   6  13        2.40        8.55     15.56 o 
   3   6  13        5.65       23.97     18.11 o 
  -8   0  14      127.81      174.30     32.50 o 
  -6   0  14      231.96      312.21     41.13 o 
  -4   0  14      271.44      302.99     39.40 o 
  -2   0  14      225.75      282.33     38.22 o 
   0   0  14      579.07      553.53     50.06 o 
   2   0  14      271.52      251.82     37.70 o 
   4   0  14        7.45        1.50     17.46 o 
   6   0  14       29.95       63.04     25.86 o 
   8   0  14       74.09       40.54     25.89 o 
 -10   1  14        0.86        0.75     21.02 o 
  -9   1  14       45.57       44.63     24.49 o 
  -8   1  14       36.17       46.06     16.21 o 
  -7   1  14       55.67       72.31     26.01 o 
  -6   1  14       80.61       62.11     27.58 o 
  -5   1  14      443.55      461.64     56.43 o 
  -4   1  14      200.10      229.73     24.26 o 
  -3   1  14      298.27      272.30     26.51 o 
  -2   1  14       33.08       14.84     11.84 o 
  -1   1  14      235.83      290.85     27.63 o 
   0   1  14       23.91       17.91     11.16 o 
   1   1  14      240.20      309.46     29.14 o 
   2   1  14        0.76        9.94     11.39 o 
   3   1  14      322.42      341.44     30.68 o 
   4   1  14      130.72      133.28     20.70 o 
   5   1  14      137.55      135.87     24.60 o 
   6   1  14       40.65       35.84     26.68 o 
   7   1  14        8.17       13.74     15.46 o 
   8   1  14       56.14       11.57     23.64 o 
 -10   2  14       18.69       40.68     18.92 o 
  -9   2  14        4.40        3.25     13.92 o 
  -8   2  14       88.30       68.33     28.12 o 
  -7   2  14       24.86       37.06     17.07 o 
  -6   2  14       68.16       87.77     18.28 o 
  -5   2  14      109.39      108.71     19.29 o 
  -4   2  14      294.29      294.63     62.06 o 
  -3   2  14      144.16      127.85     19.87 o 
  -2   2  14      348.97      333.67     29.60 o 
  -1   2  14       75.10       81.89     26.35 o 
   0   2  14      205.30      204.48     31.75 o 
   1   2  14      131.28      157.87     23.23 o 
   2   2  14      105.67      113.80     19.50 o 
   3   2  14       54.43       29.31     13.78 o 
   4   2  14      171.48      207.89     25.87 o 
   5   2  14       16.91       26.99     14.84 o 
   6   2  14      320.18      356.05     34.74 o 
   7   2  14        3.52       20.57     21.78 o 
   8   2  14       83.12      105.77     33.97 o 
  -9   3  14       23.88       21.63     18.37 o 
  -8   3  14        7.72        6.74     14.16 o 
  -7   3  14      146.92      174.24     48.49 o 
  -6   3  14        6.58       19.56     14.90 o 
  -5   3  14      141.79      120.82     34.12 o 
  -4   3  14        4.35       10.01     12.00 o 
  -3   3  14      157.24      213.12     25.40 o 
  -2   3  14       39.10       22.20     12.72 o 
  -1   3  14       51.51       73.08     17.23 o 
   0   3  14       13.95        0.33     11.66 o 
   1   3  14        1.09       18.62     13.75 o 
   2   3  14       14.63       13.27     14.21 o 
   3   3  14      340.60      377.74     36.05 o 
   4   3  14       25.05        3.98     13.18 o 
   5   3  14      127.12      105.12     20.45 o 
   6   3  14        7.03        0.00     19.36 o 
   7   3  14      104.31      117.80     32.53 o 
  -7   4  14       51.48       30.39     17.21 o 
  -6   4  14      149.64      167.37     26.02 o 
  -5   4  14       62.15       54.20     17.48 o 
  -4   4  14        1.21       14.17     14.20 o 
  -3   4  14       11.33        2.30     13.44 o 
  -2   4  14       46.82       53.19     16.50 o 
  -1   4  14       26.88        5.11     18.08 o 
   0   4  14      244.76      245.69     32.09 o 
   1   4  14      103.65      116.78     21.51 o 
   2   4  14      169.54      213.03     27.75 o 
   3   4  14        0.37       16.63     15.04 o 
   4   4  14       61.24       36.00     25.99 o 
   5   4  14       40.62       21.02     26.52 o 
   6   4  14       38.95       48.68     31.06 o 
  -5   5  14      118.77      173.44     72.29 o 
  -4   5  14       28.54       17.33     15.21 o 
  -3   5  14      238.58      327.39     76.44 o 
  -2   5  14        1.29       19.41     12.01 o 
  -1   5  14      228.23      172.54     27.32 o 
   0   5  14        0.45        6.50     14.01 o 
   1   5  14      220.19      191.93     28.13 o 
   2   5  14       48.42       62.50     19.73 o 
   3   5  14       67.36      100.87     35.08 o 
   4   5  14        5.95        0.00     20.99 o 
  -9   0  15        1.30        0.00     20.21 o 
  -7   0  15        0.90        8.24     18.90 o 
  -5   0  15       97.47       51.43     22.76 o 
  -3   0  15      168.54      182.08     32.53 o 
  -1   0  15      118.37       79.25     25.04 o 
   1   0  15      371.99      448.45     49.60 o 
   3   0  15      327.86      340.07     46.49 o 
   5   0  15      389.82      436.39     52.93 o 
   7   0  15       74.30       35.51     24.69 o 
  -9   1  15        4.02        3.60     21.32 o 
  -8   1  15        4.29        0.00     12.99 o 
  -7   1  15        3.17        0.00     22.67 o 
  -6   1  15       35.87       37.85     14.71 o 
  -5   1  15        5.74        8.02     12.34 o 
  -4   1  15      140.90      131.18     28.51 o 
  -3   1  15        0.20        1.38     10.78 o 
  -2   1  15      316.55      321.79     45.66 o 
  -1   1  15       29.02       36.77     14.01 o 
   0   1  15      271.57      246.20     27.94 o 
   1   1  15        4.42        5.49     12.33 o 
   2   1  15       54.64       55.59     31.21 o 
   3   1  15       12.75        7.15     13.99 o 
   4   1  15      189.35      253.62     47.83 o 
   5   1  15      130.48      107.60     20.76 o 
   6   1  15       79.95      119.60     30.03 o 
   7   1  15        7.74       15.70     16.63 o 
  -8   2  15       11.46       24.95     22.40 o 
  -7   2  15      123.80      146.18     23.25 o 
  -6   2  15       48.74       48.35     16.75 o 
  -5   2  15       76.75       87.96     19.04 o 
  -4   2  15       53.65       71.70     17.80 o 
  -3   2  15      200.24      155.83     22.51 o 
  -2   2  15       77.05       95.15     19.03 o 
  -1   2  15      127.66      103.18     27.64 o 
   0   2  15        4.83       10.18     13.80 o 
   1   2  15      113.65       92.16     19.42 o 
   2   2  15       54.61       52.88     18.80 o 
   3   2  15       22.66       27.13     14.91 o 
   4   2  15        1.29       10.90     13.31 o 
   5   2  15       34.48       31.58     20.89 o 
   6   2  15        0.76       13.29     15.65 o 
   7   2  15       36.97       10.20     23.93 o 
  -8   3  15       15.09       21.84     24.10 o 
  -7   3  15       38.67       34.49     23.38 o 
  -6   3  15       25.30       25.04     21.48 o 
  -5   3  15        8.41       27.80     14.22 o 
  -4   3  15       53.07       58.98     33.76 o 
  -3   3  15        2.42       16.11     13.94 o 
  -2   3  15       60.81       52.08     24.37 o 
  -1   3  15        0.59        7.39     14.68 o 
   0   3  15        6.29        4.09     12.98 o 
   1   3  15        0.64        5.99     13.19 o 
   2   3  15       80.26       66.71     19.44 o 
   3   3  15        6.37        0.00     13.83 o 
   4   3  15       94.49       98.37     21.91 o 
   5   3  15       24.41       28.67     16.97 o 
   6   3  15       47.97        0.00     22.17 o 
  -6   4  15       62.47       55.35     28.22 o 
  -5   4  15       12.18       22.36     22.95 o 
  -4   4  15       14.62       25.27     16.30 o 
  -3   4  15        0.70        1.17     13.39 o 
  -2   4  15        9.23        0.51     13.75 o 
  -1   4  15       26.24       18.34     15.85 o 
   0   4  15       92.01      104.04     21.84 o 
   1   4  15      168.32      157.85     25.17 o 
   2   4  15        5.03        0.00     14.21 o 
   3   4  15      111.59      128.79     24.37 o 
   4   4  15        2.57        0.00     20.04 o 
  -3   5  15       33.72       43.22     29.36 o 
  -2   5  15       98.41      105.85     23.95 o 
  -1   5  15        7.77       49.86     18.69 o 
   0   5  15      148.12      127.87     25.30 o 
   1   5  15        2.98        0.00     15.95 o 
  -8   0  16        0.32        1.05     20.01 o 
  -6   0  16        9.14       17.85     20.04 o 
  -4   0  16      104.64      106.36     29.85 o 
  -2   0  16        0.67       25.21     19.03 o 
   0   0  16      163.40      168.71     35.08 o 
   2   0  16       81.33       70.33     25.24 o 
   4   0  16      182.85       98.58     31.19 o 
   6   0  16       60.25      126.37     35.57 o 
  -8   1  16        0.00        0.00     14.98 o 
  -7   1  16        1.66        2.42     15.27 o 
  -6   1  16       19.11       10.47     13.73 o 
  -5   1  16       10.87        7.03     12.69 o 
  -4   1  16       53.99       17.02     21.99 o 
  -3   1  16       20.33       15.27     12.83 o 
  -2   1  16       13.23        9.79     11.64 o 
  -1   1  16       71.36       86.60     27.22 o 
   0   1  16       15.83        9.31     13.04 o 
   1   1  16        3.02        4.06     13.02 o 
   2   1  16       35.66       34.11     21.40 o 
   3   1  16       15.14       75.53     18.58 o 
   4   1  16      109.88      141.60     29.46 o 
   5   1  16       92.80      114.01     41.62 o 
   6   1  16        0.20        1.93     15.32 o 
  -7   2  16       25.16        2.94     23.34 o 
  -6   2  16       75.13      107.86     21.53 o 
  -5   2  16       26.79       16.66     15.41 o 
  -4   2  16      142.72      134.28     22.80 o 
  -3   2  16       29.50       44.37     16.73 o 
  -2   2  16       47.16       74.48     17.90 o 
  -1   2  16        1.63        6.14     12.62 o 
   0   2  16       28.58       15.39     13.69 o 
   1   2  16        2.53        0.00     12.12 o 
   2   2  16       72.96       47.43     18.91 o 
   3   2  16        0.24        0.00     13.44 o 
   4   2  16        0.75        0.00     13.57 o 
   5   2  16        0.42       14.63     15.89 o 
  -6   3  16        1.58        0.00     18.41 o 
  -5   3  16       14.63       12.56     15.78 o 
  -4   3  16        0.16       13.25     14.07 o 
  -3   3  16       61.06      120.64     22.50 o 
  -2   3  16        7.40        1.51     13.34 o 
  -1   3  16      100.64      123.56     21.89 o 
   0   3  16        2.98        0.00     13.38 o 
   1   3  16      170.13      142.08     40.07 o 
   2   3  16       66.68       82.31     20.70 o 
   3   3  16      182.45      142.09     24.81 o 
   4   3  16       13.22        0.00     14.89 o 
  -4   4  16        0.53        3.75     15.29 o 
  -3   4  16        8.71        0.00     14.07 o 
  -2   4  16        7.44       10.10     20.16 o 
  -1   4  16       34.75       30.69     16.94 o 
   0   4  16       44.66       54.88     19.89 o 
   1   4  16       36.22       20.71     17.38 o 
   2   4  16      121.08      132.72     25.46 o 
  -5   0  17       32.17       22.53     22.20 o 
  -3   0  17       18.26       23.93     19.09 o 
  -1   0  17       54.26       53.23     24.75 o 
   1   0  17      168.81      187.80     38.35 o 
   3   0  17      263.11      186.76     38.02 o 
   5   0  17       44.28      104.33     33.25 o 
  -6   1  17       83.10       83.40     19.37 o 
  -5   1  17        6.80        5.63     14.05 o 
  -4   1  17       71.44       36.74     15.97 o 
  -3   1  17        0.23        0.00     12.26 o 
  -2   1  17       84.65       98.61     20.96 o 
  -1   1  17        6.91        1.20     13.46 o 
   0   1  17       25.54       17.27     18.37 o 
   1   1  17        3.44       11.48     16.77 o 
   2   1  17        2.16        0.00     17.90 o 
   3   1  17      108.54      115.16     25.88 o 
   4   1  17       51.47       61.46     21.69 o 
  -5   2  17       68.62       54.20     19.21 o 
  -4   2  17        5.20        1.91     18.88 o 
  -3   2  17      130.00      103.82     22.04 o 
  -2   2  17       23.46       45.92     16.80 o 
  -1   2  17        7.55        9.48     13.87 o 
   0   2  17        5.96       10.37     13.47 o 
   1   2  17      114.92       99.05     22.85 o 
   2   2  17       62.48       29.30     17.02 o 
   3   2  17       12.16       11.47     21.97 o 
  -4   3  17       19.30       20.32     16.79 o 
  -3   3  17        3.67        0.00     18.87 o 
  -2   3  17       99.88       63.11     19.65 o 
  -1   3  17        1.06        0.00     16.63 o 
   0   3  17      121.07      110.76     24.49 o 
   1   3  17        0.33       26.58     16.25 o 
   2   3  17       47.81       53.27     20.50 o 
  -4   0  18       19.89       11.08     20.53 o 
  -2   0  18       32.18       43.22     24.10 o 
   0   0  18        9.44       50.25     26.35 o 
   2   0  18      187.19      164.33     39.99 o 
  -3   1  18       47.16       78.12     20.46 o 
  -2   1  18        5.78       30.87     17.21 o 
  -1   1  18       12.80       13.20     15.99 o 
   0   1  18       42.90       41.94     18.00 o 
   1   1  18        5.34        8.08     14.89 o 
   2   1  18        0.01        0.00     14.60 o 
  -1   2  18       29.72       32.16     18.02 o 
                                                 
